# Supplementary material for: Improving therapeutic protein secretion in the probiotic yeast Saccharomyces boulardii using a multifactorial engineering approach
Source: Microb Cell Fact. 2023 Jun 7;22:109. doi: 10.1186/s12934-023-02117-y (PMC10245609; doi:10.1186/s12934-023-02117-y)
Supplement: Supplementary file 9 — Additional file 9. Plasmids generated in this study. [file 12934_2023_2117_MOESM9_ESM.zip]

Archive with 70 entries (69 files):
- Plasmids 3/
- __MACOSX/._Plasmids 3
- Plasmids 3/DD286.gb
- __MACOSX/Plasmids 3/._DD286.gb
- Plasmids 3/DD224.gb
- __MACOSX/Plasmids 3/._DD224.gb
- Plasmids 3/DD374.gb
- __MACOSX/Plasmids 3/._DD374.gb
- Plasmids 3/DD234.gb
- __MACOSX/Plasmids 3/._DD234.gb
- Plasmids 3/DD282.gb
- __MACOSX/Plasmids 3/._DD282.gb
- Plasmids 3/DD230.gb
- __MACOSX/Plasmids 3/._DD230.gb
- Plasmids 3/DD383.gb
- __MACOSX/Plasmids 3/._DD383.gb
- Plasmids 3/DD283.gb
- __MACOSX/Plasmids 3/._DD283.gb
- Plasmids 3/DD382.gb
- __MACOSX/Plasmids 3/._DD382.gb
- Plasmids 3/DD489.gb
- __MACOSX/Plasmids 3/._DD489.gb
- Plasmids 3/DD287.gb
- __MACOSX/Plasmids 3/._DD287.gb
- Plasmids 3/DD375.gb
- __MACOSX/Plasmids 3/._DD375.gb
- Plasmids 3/DD324.gb
- __MACOSX/Plasmids 3/._DD324.gb
- Plasmids 3/DD288.gb
- __MACOSX/Plasmids 3/._DD288.gb
- Plasmids 3/DD228.gb
- __MACOSX/Plasmids 3/._DD228.gb
- Plasmids 3/DD426.gb
- __MACOSX/Plasmids 3/._DD426.gb
- Plasmids 3/DD412.gb
- __MACOSX/Plasmids 3/._DD412.gb
- Plasmids 3/DD329.gb
- __MACOSX/Plasmids 3/._DD329.gb
- Plasmids 3/zl350.gb
- __MACOSX/Plasmids 3/._zl350.gb
- Plasmids 3/DD427.gb
- __MACOSX/Plasmids 3/._DD427.gb
- Plasmids 3/DD328.gb
- __MACOSX/Plasmids 3/._DD328.gb
- Plasmids 3/DD381.gb
- __MACOSX/Plasmids 3/._DD381.gb
- Plasmids 3/DD232.gb
- __MACOSX/Plasmids 3/._DD232.gb
- Plasmids 3/DD226.gb
- __MACOSX/Plasmids 3/._DD226.gb
- Plasmids 3/DD004.gb
- __MACOSX/Plasmids 3/._DD004.gb
- Plasmids 3/DD183.gb
- __MACOSX/Plasmids 3/._DD183.gb
- Plasmids 3/DD376.gb
- __MACOSX/Plasmids 3/._DD376.gb
- Plasmids 3/DD285.gb
- __MACOSX/Plasmids 3/._DD285.gb
- Plasmids 3/DD384.gb
- __MACOSX/Plasmids 3/._DD384.gb
- Plasmids 3/DD326.gb
- __MACOSX/Plasmids 3/._DD326.gb
- Plasmids 3/DD377.gb
- __MACOSX/Plasmids 3/._DD377.gb
- Plasmids 3/DD281.gb
- __MACOSX/Plasmids 3/._DD281.gb
- Plasmids 3/DD110.gb
- __MACOSX/Plasmids 3/._DD110.gb
- Plasmids 3/DD373.gb
- __MACOSX/Plasmids 3/._DD373.gb
