# Supplementary material for: Improving therapeutic protein secretion in the probiotic yeast Saccharomyces boulardii using a multifactorial engineering approach
Source: Microb Cell Fact. 2023 Jun 7;22:109. doi: 10.1186/s12934-023-02117-y (PMC10245609; doi:10.1186/s12934-023-02117-y)
Supplement: Supplementary file 9 — Additional file 9. Plasmids generated in this study. [file 12934_2023_2117_MOESM9_ESM.zip › Plasmids 3/DD286.gb]

LOCUS       DD286_Cas9_pCCW12_VPS5_ 9343 bp ds-DNA     circular     31-DEC-2022
DEFINITION  .
FEATURES             Location/Qualifiers
     sig_peptide     4046..4096
                     /label="2x NLS Tag"
                     /ApEinfo_revcolor="#85dae9"
                     /ApEinfo_fwdcolor="#85dae9"
     terminator      4112..4336
                     /label="ScENO2 Terminator"
                     /ApEinfo_revcolor="#ff9ccd"
                     /ApEinfo_fwdcolor="#ff9ccd"
     misc_feature    complement(4314..4340)
                     /label="qpr rev"
                     /ApEinfo_revcolor="#f8d3a9"
                     /ApEinfo_fwdcolor="#f8d3a9"
     protein_bind    complement(4341..4344)
                     /label="BsmBI"
                     /ApEinfo_revcolor="#b1ff67"
                     /ApEinfo_fwdcolor="#b1ff67"
     protein_bind    complement(4346..4346)
                     /label="BsmBI"
                     /ApEinfo_revcolor="#b1ff67"
                     /ApEinfo_fwdcolor="#b1ff67"
     misc_feature    4616..4635
                     /label="VPS5 sgRNA"
                     /ApEinfo_revcolor="#ffef86"
                     /ApEinfo_fwdcolor="#ffef86"
     misc_feature    complement(4616..4635)
                     /label="VPS5"
                     /ApEinfo_revcolor="#9eafd2"
                     /ApEinfo_fwdcolor="#9eafd2"
     misc_feature    4712..4715
                     /label="Delete this?"
                     /ApEinfo_revcolor="#c7b0e3"
                     /ApEinfo_fwdcolor="#c7b0e3"
     terminator      4716..4728
                     /label="SUP4 terminator"
                     /ApEinfo_revcolor="#c6c9d1"
                     /ApEinfo_fwdcolor="#c6c9d1"
     misc_feature    4716..4737
                     /label="tSUP4 fragment"
                     /ApEinfo_revcolor="#f8d3a9"
                     /ApEinfo_fwdcolor="#f8d3a9"
     misc_feature    4729..4737
                     /label="filler for annealing"
                     /ApEinfo_revcolor="#85dae9"
                     /ApEinfo_fwdcolor="#85dae9"
     protein_bind    complement(4742..4745)
                     /label="BsmBI"
                     /ApEinfo_revcolor="#b1ff67"
                     /ApEinfo_fwdcolor="#b1ff67"
     protein_bind    complement(4747..4747)
                     /label="BsmBI"
                     /ApEinfo_revcolor="#b1ff67"
                     /ApEinfo_fwdcolor="#b1ff67"
     protein_bind    complement(4752..4755)
                     /label="BsmBI"
                     /ApEinfo_revcolor="#b1ff67"
                     /ApEinfo_fwdcolor="#b1ff67"
     protein_bind    complement(4757..4762)
                     /label="BsmBI"
                     /ApEinfo_revcolor="#b1ff67"
                     /ApEinfo_fwdcolor="#b1ff67"
     misc_feature    4763..4905
                     /label="Con5"
                     /ApEinfo_revcolor="#ffef86"
                     /ApEinfo_fwdcolor="#ffef86"
     promoter        4937..5313
                     /label="AgTEF Promoter"
                     /ApEinfo_revcolor="#b4abac"
                     /ApEinfo_fwdcolor="#b4abac"
     CDS             5316..5888
                     /label="NAT (Nourseothricin Acetyltransferase)"
                     /ApEinfo_revcolor="#d59687"
                     /ApEinfo_fwdcolor="#d59687"
     terminator      5889..6090
                     /label="AgTEF Terminator"
                     /ApEinfo_revcolor="#b4abac"
                     /ApEinfo_fwdcolor="#b4abac"
     rep_origin      6095..6211
                     /label="CEN6"
                     /ApEinfo_revcolor="#d6b295"
                     /ApEinfo_fwdcolor="#d6b295"
     rep_origin      6212..6602
                     /label="ARS4"
                     /ApEinfo_revcolor="#b4abac"
                     /ApEinfo_fwdcolor="#b4abac"
     terminator      complement(6615..6641)
                     /label="KanR Terminator"
                     /ApEinfo_revcolor="#b1ff67"
                     /ApEinfo_fwdcolor="#b1ff67"
     CDS             complement(6642..7457)
                     /label="KanR"
                     /ApEinfo_revcolor="#008000"
                     /ApEinfo_fwdcolor="#008000"
     promoter        complement(7458..7605)
                     /label="KanR Promoter"
                     /ApEinfo_revcolor="#b1ff67"
                     /ApEinfo_fwdcolor="#b1ff67"
     rep_origin      complement(7606..8369)
                     /label="ColE1"
                     /ApEinfo_revcolor="#7f7f7f"
                     /ApEinfo_fwdcolor="#7f7f7f"
     misc_feature    8391..8533
                     /label="Con1"
                     /ApEinfo_revcolor="#ffef86"
                     /ApEinfo_fwdcolor="#ffef86"
     protein_bind    8534..8539
                     /label="BsmBI"
                     /ApEinfo_revcolor="#b1ff67"
                     /ApEinfo_fwdcolor="#b1ff67"
     protein_bind    8541..8544
                     /label="BsmBI"
                     /ApEinfo_revcolor="#b1ff67"
                     /ApEinfo_fwdcolor="#b1ff67"
     misc_feature    8541..8565
                     /label="Con1 scar"
                     /ApEinfo_revcolor="#ffef86"
                     /ApEinfo_fwdcolor="#ffef86"
     promoter        8570..9269
                     /label="ScCCW12 Promoter"
                     /ApEinfo_revcolor="#84b0dc"
                     /ApEinfo_fwdcolor="#84b0dc"
     CDS             9279..4036
                     /label="Cas9"
                     /ApEinfo_revcolor="#85dae9"
                     /ApEinfo_fwdcolor="#85dae9"
ORIGIN
        1 cgagtacaag gtgccctcta agaagttcaa ggtgctcggg aacaccgacc ggcattccat
       61 caagaaaaat ctgatcggag ctctcctctt tgattcaggg gaaaccgctg aagcaacccg
      121 cctcaagcgg actgctagac ggcggtacac caggaggaag aaccggattt gttaccttca
      181 agagatattc tccaacgaaa tggcaaaggt cgacgacagc ttcttccata ggctggaaga
      241 atcattcctc gtggaagagg ataagaagca tgaacggcat cccatcttcg gtaatatcgt
      301 cgacgaggtg gcctatcacg agaaataccc aaccatctac catcttcgca aaaagctggt
      361 ggactcaacc gacaaggcag acctccggct tatctacctg gccctggccc acatgatcaa
      421 gttcagaggc cacttcctga tcgagggcga cctcaatcct gacaatagcg atgtggataa
      481 actgttcatc cagctggtgc agacttacaa ccagctcttt gaagagaacc ccatcaatgc
      541 aagcggagtc gatgccaagg ccattctgtc agcccggctg tcaaagagcc gcagacttga
      601 gaatcttatc gctcagctgc cgggtgaaaa gaaaaatgga ctgttcggga acctgattgc
      661 tctttcactt gggctgactc ccaatttcaa gtctaatttc gacctggcag aggatgccaa
      721 gctgcaactg tccaaggaca cctatgatga cgatctcgac aacctcctgg cccagatcgg
      781 tgaccaatac gccgaccttt tccttgctgc taagaatctt tctgacgcca tcctgctgtc
      841 tgacattctc cgcgtgaaca ctgaaatcac caaggcccct ctttcagctt caatgattaa
      901 gcggtatgat gagcaccacc aggacctgac cctgcttaag gcactcgtcc ggcagcagct
      961 tccggagaag tacaaggaaa tcttctttga ccagtcaaag aatggatacg ccggctacat
     1021 cgacggaggt gcctcccaag aggaatttta taagtttatc aaacctatcc ttgagaagat
     1081 ggacggcacc gaagagctcc tcgtgaaact gaatcgggag gatctgctgc ggaagcagcg
     1141 cactttcgac aatgggagca ttccccacca gatccatctt ggggagcttc acgccatcct
     1201 tcggcgccaa gaggacttct acccctttct taaggacaac agggagaaga ttgagaaaat
     1261 tctcactttc cgcatcccct actacgtggg acccctcgcc agaggaaata gccggtttgc
     1321 ttggatgacc agaaagtcag aagaaactat cactccctgg aacttcgaag aggtggtgga
     1381 caagggagcc agcgctcagt cattcatcga acggatgact aacttcgata agaacctccc
     1441 caatgagaag gtcctgccga aacattccct gctctacgag tactttaccg tgtacaacga
     1501 gctgaccaag gtgaaatatg tcaccgaagg gatgaggaag cccgcattcc tgtcaggcga
     1561 acaaaagaag gcaattgtgg accttctgtt caagaccaat agaaaggtga ccgtgaagca
     1621 gctgaaggag gactatttca agaaaattga atgcttcgac tctgtggaga ttagcggggt
     1681 cgaagatcgg ttcaacgcaa gcctgggtac ttaccatgat ctgcttaaga tcatcaagga
     1741 caaggatttt ctggacaatg aggagaacga ggacatcctt gaggacattg tcctgactct
     1801 cactctgttc gaggaccggg aaatgatcga ggagaggctt aagacctacg cccatctgtt
     1861 cgacgataaa gtgatgaagc aacttaaacg gagaagatat accggatggg gacgccttag
     1921 ccgcaaactc atcaacggaa tccgggacaa acagagcgga aagaccattc ttgatttcct
     1981 taagagcgac ggattcgcta atcgcaactt catgcaactt atccatgatg attccctgac
     2041 ctttaaggag gacatccaga aggcccaagt gtctggacaa ggtgactcac tgcacgagca
     2101 tatcgcaaat ctggctggtt cacccgctat taagaagggt attctccaga ccgtgaaagt
     2161 cgtggacgag ctggtcaagg tgatgggtcg ccataaacca gagaacattg tcatcgagat
     2221 ggccagggaa aaccagacta cccagaaggg acagaagaac agcagggagc ggatgaaaag
     2281 aattgaggaa gggattaagg agctcgggtc acagatcctt aaagagcacc cggtggaaaa
     2341 cacccagctt cagaatgaga agctctatct gtactacctt caaaatggac gcgatatgta
     2401 tgtggaccaa gagcttgata tcaacaggct ctcagactac gacgtggacc atatcgtccc
     2461 tcagagcttc ctcaaagacg actcaattga caataaggtg ctgactcgct cagacaagaa
     2521 ccggggaaag tcagataacg tgccctcaga ggaagtcgtg aaaaagatga agaactattg
     2581 gcgccagctt ctgaacgcaa agctgatcac tcagcggaag ttcgacaatc tcactaaggc
     2641 tgagaggggc ggactgagcg aactggacaa agcaggattc attaaacggc aacttgtgga
     2701 gactcggcag attactaaac atgtcgccca aatccttgac tcacgcatga ataccaagta
     2761 cgacgaaaac gacaaactta tccgcgaggt gaaggtgatt accctgaagt ccaagctggt
     2821 cagcgatttc agaaaggact ttcaattcta caaagtgcgg gagatcaata actatcatca
     2881 tgctcatgac gcatatctga atgccgtggt gggaaccgcc ctgatcaaga agtacccaaa
     2941 gctggaaagc gagttcgtgt acggagacta caaggtctac gacgtgcgca agatgattgc
     3001 caaatctgag caggagatcg gaaaggccac cgcaaagtac ttcttctaca gcaacatcat
     3061 gaatttcttc aagaccgaaa tcacccttgc aaacggtgag atccggaaga ggccgctcat
     3121 cgagactaat ggggagactg gcgaaatcgt gtgggacaag ggcagagatt tcgctaccgt
     3181 gcgcaaagtg ctttctatgc ctcaagtgaa catcgtgaag aaaaccgagg tgcaaaccgg
     3241 aggcttttct aaggaatcaa tcctccccaa gcgcaactcc gacaagctca ttgcaaggaa
     3301 gaaggattgg gaccctaaga agtacggcgg attcgattca ccaactgtgg cttattctgt
     3361 cctggtcgtg gctaaggtgg aaaaaggaaa gtctaagaag ctcaagagcg tgaaggaact
     3421 gctgggtatc accattatgg agcgcagctc cttcgagaag aacccaattg actttctcga
     3481 agccaaaggt tacaaggaag tcaagaagga ccttatcatc aagctcccaa agtatagcct
     3541 gttcgaactg gagaatgggc ggaagcggat gctcgcctcc gctggcgaac ttcagaaggg
     3601 taatgagctg gctctcccct ccaagtacgt gaatttcctc taccttgcaa gccattacga
     3661 gaagctgaag gggagccccg aggacaacga gcaaaagcaa ctgtttgtgg agcagcataa
     3721 gcattatctg gacgagatca ttgagcagat ttccgagttt tctaaacgcg tcattctcgc
     3781 tgatgccaac ctcgataaag tccttagcgc atacaataag cacagagaca aaccaattcg
     3841 ggagcaggct gagaatatca tccacctgtt caccctcacc aatcttggtg cccctgccgc
     3901 attcaagtac ttcgacacca ccatcgaccg gaaacgctat acctccacca aagaagtgct
     3961 ggacgccacc ctcatccacc agagcatcac cggactttac gaaactcgga ttgacctctc
     4021 acagctcgga ggggatgagg gagctgatcc aaaaaagaag agaaaggtag atccaaaaaa
     4081 gaagagaaag gtataaggat cctaactcga gagtgctttt aactaagaat tattagtctt
     4141 ttctgcttat tttttcatca tagtttagaa cactttatat taacgaatag tttatgaatc
     4201 tatttaggtt taaaaattga tacagtttta taagttactt tttcaaagac tcgtgctgtc
     4261 tattgcataa tgcactggaa ggggaaaaaa aaggtgcaca cgcgtggctt tttcttgaat
     4321 ttgcagtttg aaaaatgctg ccaatgtctt tgaaaagata atgtatgatt atgctttcac
     4381 tcatatttat acagaaactt gatgttttct ttcgagtata tacaaggtta ttacatgtac
     4441 gtttgaagta caactctaga ttttgtagtg ccctcttggg ctagcggtaa aggtgcgcat
     4501 tttttcacac cctacaatgt tctgttcaaa agattttggt caaacgctgt agaagtgaaa
     4561 gttggtgcgc atgtttcggc gttcgaaact tctccgcagt gaaagataaa tgatcCTTGT
     4621 CCGCAAATGA AGCTGgtttt agagctagaa atagcaagtt aaaataaggc tagtccgtta
     4681 tcaacttgaa aaagtggcac cgagtcggtg cttttgtttt ttatgtctgg actgacaGCT
     4741 GgatgtgGCT Gaagttgaga cgacgcacaa ggtcagggca ctcatgcgac aatcaactcg
     4801 atgcatgatc cgcaccattg tcgaggggcc agcgtcaata gtgccgatga ccacagaccc
     4861 ggttaagaca tagccgaatg gagccgcgcc gaccacagaa tgataactag tgcactgcag
     4921 tacagcagta cagtttagct tgcctcgtcc ccgccgggtc acccggccag cgacatggag
     4981 gcccagaata ccctccttga cagtcttgac gtgcgcagct caggggcatg atgtgactgt
     5041 cgcccgtaca tttagcccat acatccccat gtataatcat ttgcatccat acattttgat
     5101 ggccgcacgg cgcgaagcaa aaattacggc tcctcgctcc agacctgcga gcagggaaac
     5161 gctcccctca cagacgcgtt gaattgtccc cacgccgcgc ccctgtagag aaatataaaa
     5221 ggttaggatt tgccactgag gttcttcttt catatacttc cttttaaaat cttgctagga
     5281 tacagttctc acatcacatc cgaacataaa caaaaatggg tactacctta gatgatacag
     5341 cctacagata cagaacatca gtccctggtg atgctgaagc aattgaggct ttagacggtt
     5401 cattcaccac cgacaccgtc tttagagtaa ccgccaccgg tgatggattt accttaagag
     5461 aagtcccagt cgaccctcca ttaactaaag tctttccaga tgatgaatct gatgacgaaa
     5521 gcgacgacgg agaagatggt gacccagatt caagaacttt cgtagcatac ggtgatgacg
     5581 gtgatttggc tggttttgta gtcgtttctt attcaggttg gaatagaagg ttgaccgttg
     5641 aagatataga agtcgcccca gagcatagag gtcatggtgt aggaagagct ttgatgggtt
     5701 tggctacaga atttgcaaga gagagaggag ccggtcattt atggttagaa gttactaatg
     5761 ttaacgcccc tgctatccat gcttatagaa gaatgggttt cacattatgt ggtttagata
     5821 ctgctttata tgatggaaca gcatctgacg gtgaacaggc cttgtatatg tctatgcctt
     5881 gcccttaaag taactgacaa taaaaagatt cttgttttca agaacttgtc atttgtatag
     5941 tttttttata ttgtagttgt tctattttaa tcaaatgtta gcgtgattta tatttttttt
     6001 cgcctcgaca tcatctgccc agatgcgaag ttaagtgcgc agaaagtaat atcatgcgtc
     6061 aatcgtatgt gaatgctggt cgctatactg gagtatcacg tgctataaaa ataattataa
     6121 tttaaatttt ttaatataaa tatataaatt aaaaatagaa agtaaaaaaa gaaattaaag
     6181 aaaaaatagt ttttgttttc cgaagatgta aaagactcta gggggatcgc caacaaatac
     6241 taccttttat cttgctcttc ctgctctcag gtattaatgc cgaattgttt catcttgtct
     6301 gtgtagaaaa ccacacacga aaatcctgtg attttacatt ttacttatcg ttaatcgaat
     6361 gtatatctat ttaatctgct tttcttgtct aataaatata tatgtaaagt acgctttttg
     6421 ttgaaatttt ttaaaccttt gtttattttt ttttcttcat tccgtaactc ttctaccttc
     6481 tttatttact ttctaaaatc caaatacaaa acataaaaat aaataaacac agagtaaatt
     6541 cccaaattat tccatcatta aaagatacga ggcgcgtgta agttacaggc aagcgatccg
     6601 tcccgagcgg ccgcgtgtta caaccaatta accaattctg attagaaaaa ctcatcgagc
     6661 atcaaatgaa actgcaattt attcatatca ggattatcaa taccatattt ttgaaaaagc
     6721 cgtttctgta atgaaggaga aaactcaccg aggcagttcc ataggatggc aagatcctgg
     6781 tatcggtctg cgattccgac tcgtccaaca tcaatacaac ctattaattt cccctcgtca
     6841 aaaataaggt tatcaagtga gaaatcacca tgagtgacga ctgaatccgg tgagaatggc
     6901 aaaagcttat gcatttcttt ccagacttgt tcaacaggcc agccattacg ctcgtcatca
     6961 aaatcactcg catcaaccaa accgttattc attcgtgatt gcgcctgagc gaggcgaaat
     7021 acgcgatcgc tgttaaaagg acaattacaa acaggaatcg aatgcaaccg gcgcaggaac
     7081 actgccagcg catcaacaat attttcacct gaatcaggat attcttctaa tacctggaat
     7141 gctgttttcc cggggatcgc agtggtgagt aaccatgcat catcaggagt acggataaaa
     7201 tgcttgatgg tcggaagagg cataaattcc gtcagccagt ttagtctgac catctcatct
     7261 gtaacatcat tggcaacgct acctttgcca tgtttcagaa acaactctgg cgcatcgggc
     7321 ttcccataca atcgatagat tgtcgcacct gattgcccga cattatcgcg agcccattta
     7381 tacccatata aatcagcatc catgttggaa tttaatcgcg gcctggagca agacgtttcc
     7441 cgttgaatat ggctcataac accccttgta ttactgttta tgtaagcaga cagttttatt
     7501 gttcatgatg atatattttt atcttgtgca atgtaacatc agagattttg agacacaacg
     7561 tggctttgtt gaataaatcg aacttttgct gagttgaagg atcagtcatg accaaaatcc
     7621 cttaacgtga gttttcgttc cactgagcgt cagaccccgt agaaaagatc aaaggatctt
     7681 cttgagatcc tttttttctg cgcgtaatct gctgcttgca aacaaaaaaa ccaccgctac
     7741 cagcggtggt ttgtttgccg gatcaagagc taccaactct ttttccgaag gtaactggct
     7801 tcagcagagc gcagatacca aatactgttc ttctagtgta gccgtagtta ggccaccact
     7861 tcaagaactc tgtagcaccg cctacatacc tcgctctgct aatcctgtta ccagtggctg
     7921 ctgccagtgg cgataagtcg tgtcttaccg ggttggactc aagacgatag ttaccggata
     7981 aggcgcagcg gtcgggctga acggggggtt cgtgcacaca gcccagcttg gagcgaacga
     8041 cctacaccga actgagatac ctacagcgtg agctatgaga aagcgccacg cttcccgaag
     8101 ggagaaaggc ggacaggtat ccggtaagcg gcagggtcgg aacaggagag cgcacgaggg
     8161 agcttccagg gggaaacgcc tggtatcttt atagtcctgt cgggtttcgc cacctctgac
     8221 ttgagcgtcg atttttgtga tgctcgtcag gggggcggag cctatggaaa aacgccagca
     8281 acgcggcctt tttacggttc ctggcctttt gctggccttt tgctcacatg ttctttcctg
     8341 cgttatcccc tgattctgtg gataaccgtg cCCCTgaatt cgcatctaga acggggtcat
     8401 cacggctcat catgcgccaa acaaatgtgt gcaatacacg ctcggatgac tgcatgatga
     8461 ccgcactgac tggggacagc agatccacct aagcctgtga gagaagcaga cacccgacag
     8521 atcaaggcag ttacgtctca ccaaaccaga tgtcaacaca gctacaacgc acccatgaac
     8581 cacacggtta gtccaaaagg ggcagttcag attccagatg cgggaattag cttgctgcca
     8641 ccctcacctc actaacgctg cggtgtgcgg atacttcatg ctatttatag acgcgcgtgt
     8701 cggaatcagc acgcgcaaga accaaatggg aaaatcggaa tgggtccaga actgctttga
     8761 gtgctggcta ttggcgtctg atttccgttt tgggaatcct ttgccgcgcg cccctctcaa
     8821 aactccgcac aagtcccaga aagcgggaaa gaaataaaac gccaccaaaa aaaaaaaaat
     8881 aaaagccaat cctcgaagcg tgggtggtag gccctggatt atcccgtaca agtatttctc
     8941 aggagtaaaa aaaccgtttg ttttggaatt tcccatttcg cggccaccta cgccgctatc
     9001 tttgcaacaa ctatctgcga taactcagca aattttgcat attcgtgttg cagtattgcg
     9061 ataatgggag tcttacttcc aacataacgg cagaaagaaa tgtgagaaaa ttttgcatcc
     9121 tttgcctccg ttcaagtata taaagtcggc atgcttgata atctttcttt ccatcctaca
     9181 ttgttctaat tattcttatt ctcctttatt ctttcctaac ataccaagaa attaatcttc
     9241 tgtcattcgc ttaaacacta tatcaataaa gatctatgga caagaagtat tctatcggac
     9301 tggatatcgg gactaatagc gtcgggtggg ccgtgatcac tga
//
