# Supplementary material for: Improving therapeutic protein secretion in the probiotic yeast Saccharomyces boulardii using a multifactorial engineering approach
Source: Microb Cell Fact. 2023 Jun 7;22:109. doi: 10.1186/s12934-023-02117-y (PMC10245609; doi:10.1186/s12934-023-02117-y)
Supplement: Supplementary file 9 — Additional file 9. Plasmids generated in this study. [file 12934_2023_2117_MOESM9_ESM.zip › Plasmids 3/DD224.gb]

LOCUS       DD224_pTDH3,_alpha_Fact 5567 bp ds-DNA     circular     31-DEC-2022
DEFINITION  .
FEATURES             Location/Qualifiers
     primer          531..549
                     /label="ISApr305"
                     /note="sequence: TGGTAGAGCCACAAACAGC"
                     /ApEinfo_revcolor="#f8d3a9"
                     /ApEinfo_fwdcolor="#f8d3a9"
     misc_feature    531..673
                     /label="ConS"
                     /ApEinfo_revcolor="#ffef86"
                     /ApEinfo_fwdcolor="#ffef86"
     protein_bind    674..679
                     /label="BsmBI"
                     /ApEinfo_revcolor="#b1ff67"
                     /ApEinfo_fwdcolor="#b1ff67"
     primer          675..702
                     /label="DD pr001"
                     /note="sequence: gtctcactgaactggccgataattgcag"
                     /ApEinfo_revcolor="#b4abac"
                     /ApEinfo_fwdcolor="#b4abac"
     protein_bind    681..684
                     /label="BsmBI"
                     /ApEinfo_revcolor="#b1ff67"
                     /ApEinfo_fwdcolor="#b1ff67"
     misc_feature    681..705
                     /label="ConS scar"
                     /ApEinfo_revcolor="#ffef86"
                     /ApEinfo_fwdcolor="#ffef86"
     promoter        710..1389
                     /label="ScTDH3 Promoter"
                     /ApEinfo_revcolor="#84b0dc"
                     /ApEinfo_fwdcolor="#84b0dc"
     primer          1115..1136
                     /label="SPCpr196"
                     /note="sequence: gcaattgacccacgcatgtatc"
                     /ApEinfo_revcolor="#d59687"
                     /ApEinfo_fwdcolor="#d59687"
     primer          complement(1360..1392)
                     /label="DDpr641"
                     /note="sequence: CATtttgtttgtttatgtgtgtttattcgaaac"
                     /ApEinfo_revcolor="#b1ff67"
                     /ApEinfo_fwdcolor="#b1ff67"
     misc_feature    1383..1389
                     /label="Kozak (?)"
                     /ApEinfo_revcolor="#75c6a9"
                     /ApEinfo_fwdcolor="#75c6a9"
     misc_feature    1390..1656
                     /label="cerevisiae alpha prepro-"
                     /ApEinfo_revcolor="#ff9ccd"
                     /ApEinfo_fwdcolor="#ff9ccd"
     CDS             1390..1737
                     /label="Translation 1390-1737"
                     /translation="MRFPSIFTAVLFAASSALAAPVNTTTEDETAQIPAEAVIGYLDLEGDFDVAVLPFSNSTNNGLLFINTTIASIAAKEEGVSLDKREAEAHHHHHHDYWFQRHGHRMEQKLISEEDL"
     primer          1592..1613
                     /label="DDpr214"
                     /note="sequence: CTACTATTGCCAGCATTGCTGC"
                     /ApEinfo_revcolor="#ff9ccd"
                     /ApEinfo_fwdcolor="#ff9ccd"
     misc_feature    1657..1674
                     /label="6X-HIS"
                     /ApEinfo_revcolor="#f8d3a9"
                     /ApEinfo_fwdcolor="#f8d3a9"
     CDS             1657..1737
                     /label="Translation 1657-1737"
                     /translation="HHHHHHDYWFQRHGHRMEQKLISEEDL"
     misc_feature    1675..1704
                     /label="NPB-A2"
                     /ApEinfo_revcolor="#ffef86"
                     /ApEinfo_fwdcolor="#ffef86"
     misc_feature    1705..1737
                     /label="c-myc"
                     /ApEinfo_revcolor="#faac61"
                     /ApEinfo_fwdcolor="#faac61"
     primer          1738..1770
                     /label="DDpr640 new"
                     /note="sequence: tgaataaagcaatcttgatgaggataatgattt"
                     /ApEinfo_revcolor="#b4abac"
                     /ApEinfo_fwdcolor="#b4abac"
     terminator      1741..1964
                     /label="ScTDH1 Terminator"
                     /ApEinfo_revcolor="#ff9ccd"
                     /ApEinfo_fwdcolor="#ff9ccd"
     protein_bind    complement(1969..1972)
                     /label="BsmBI"
                     /ApEinfo_revcolor="#b1ff67"
                     /ApEinfo_fwdcolor="#b1ff67"
     protein_bind    complement(1974..1979)
                     /label="BsmBI"
                     /ApEinfo_revcolor="#b1ff67"
                     /ApEinfo_fwdcolor="#b1ff67"
     misc_feature    1980..2122
                     /label="Con1"
                     /ApEinfo_revcolor="#ffef86"
                     /ApEinfo_fwdcolor="#ffef86"
     primer          1984..2005
                     /label="DD pr003"
                     /note="sequence: ggtcatcacggctcatcatgcg"
                     /ApEinfo_revcolor="#ff9ccd"
                     /ApEinfo_fwdcolor="#ff9ccd"
     primer          complement(2003..2022)
                     /label="DDpr016"
                     /note="sequence: tgcacacatttgtttggcgc"
                     /ApEinfo_revcolor="#d59687"
                     /ApEinfo_fwdcolor="#d59687"
     primer          2069..2088
                     /label="DDpr015"
                     /note="sequence: cagatccacctaagcctgtg"
                     /ApEinfo_revcolor="#f8d3a9"
                     /ApEinfo_fwdcolor="#f8d3a9"
     primer          complement(2090..2112)
                     /label="DD pr004"
                     /note="sequence: gatctgtcgggtgtctgcttctc"
                     /ApEinfo_revcolor="#ff9ccd"
                     /ApEinfo_fwdcolor="#ff9ccd"
     primer          complement(2103..2122)
                     /label="DD189 pTDH3, alpha Factor, 6xHIS, NPB-A2, c-myc, HygR, 2micron, AmpR-ColE1 REV"
                     /note="sequence: aaccgtgtatgagaccgacttaactgccttgatctgtcgg"
                     /ApEinfo_revcolor="#b1ff67"
                     /ApEinfo_fwdcolor="#b1ff67"
     primer          2123..2142
                     /label="pYTK074 FWD"
                     /note="sequence: ccgacagatcaaggcagttaagtcggtctcatacacggtt"
                     /ApEinfo_revcolor="#f58a5e"
                     /ApEinfo_fwdcolor="#f58a5e"
     protein_bind    2127..2132
                     /label="BsaI"
                     /ApEinfo_revcolor="#b1ff67"
                     /ApEinfo_fwdcolor="#b1ff67"
     protein_bind    2134..2137
                     /label="BsaI"
                     /ApEinfo_revcolor="#b1ff67"
                     /ApEinfo_fwdcolor="#b1ff67"
     promoter        2138..2314
                     /label="ScURA3 Promoter"
                     /ApEinfo_revcolor="#faac61"
                     /ApEinfo_fwdcolor="#faac61"
     primer          2256..2273
                     /label="DDpr088"
                     /note="sequence: GCCCAGTATTCTTAACCC"
                     /ApEinfo_revcolor="#c6c9d1"
                     /ApEinfo_fwdcolor="#c6c9d1"
     CDS             2315..3118
                     /label="URA3"
                     /ApEinfo_revcolor="#faac61"
                     /ApEinfo_fwdcolor="#faac61"
     primer          3082..3104
                     /label="DDpr116"
                     /note="sequence: ggaagcatatttgagaagatgcg"
                     /ApEinfo_revcolor="#b7e6d7"
                     /ApEinfo_fwdcolor="#b7e6d7"
     terminator      3119..3196
                     /label="ScURA3 Terminator"
                     /ApEinfo_revcolor="#f8d3a9"
                     /ApEinfo_fwdcolor="#f8d3a9"
     primer          complement(3188..3207)
                     /label="pYTK074 REV"
                     /note="sequence: tgaagcacagatgcttcgttggtctcaactcgggtaataa"
                     /ApEinfo_revcolor="#f58a5e"
                     /ApEinfo_fwdcolor="#f58a5e"
     protein_bind    complement(3197..3200)
                     /label="BsaI"
                     /ApEinfo_revcolor="#b1ff67"
                     /ApEinfo_fwdcolor="#b1ff67"
     protein_bind    complement(3202..3207)
                     /label="BsaI"
                     /ApEinfo_revcolor="#b1ff67"
                     /ApEinfo_fwdcolor="#b1ff67"
     primer          3208..3227
                     /label="DD189 pTDH3, alpha Factor, 6xHIS, NPB-A2, c-myc, HygR, 2micron, AmpR-ColE1 FWD"
                     /note="sequence: ttattacccgagttgagaccaacgaagcatctgtgcttca"
                     /ApEinfo_revcolor="#b1ff67"
                     /ApEinfo_fwdcolor="#b1ff67"
     rep_origin      3208..4170
                     /label="2micron"
                     /ApEinfo_revcolor="#d6b295"
                     /ApEinfo_fwdcolor="#d6b295"
     rep_origin      4171..4208
                     /label="FRT site"
                     /ApEinfo_revcolor="#b4abac"
                     /ApEinfo_fwdcolor="#b4abac"
     primer          4221..4249
                     /label="ISApr117"
                     /note="sequence: gattatcaaaaaggatcttcacctagatc"
                     /ApEinfo_revcolor="#75c6a9"
                     /ApEinfo_fwdcolor="#75c6a9"
     terminator      complement(4221..4317)
                     /label="AmpR Terminator"
                     /ApEinfo_revcolor="#f58a5e"
                     /ApEinfo_fwdcolor="#f58a5e"
     CDS             complement(4318..5175)
                     /label="AmpR"
                     /ApEinfo_revcolor="#9f4240"
                     /ApEinfo_fwdcolor="#9f4240"
     primer          complement(4323..4350)
                     /label="DD pr005"
                     /note="sequence: gctgagataggtgcctcactgattaagc"
                     /ApEinfo_revcolor="#d6b295"
                     /ApEinfo_fwdcolor="#d6b295"
     primer          complement(4323..4350)
                     /label="ISApr004"
                     /note="sequence: gctgagataggtgcctcactgattaagc"
                     /ApEinfo_revcolor="#85dae9"
                     /ApEinfo_fwdcolor="#85dae9"
     primer          4330..4350
                     /label="ISApr021"
                     /note="sequence: cagtgaggcacctatctcagc"
                     /ApEinfo_revcolor="#f58a5e"
                     /ApEinfo_fwdcolor="#f58a5e"
     primer          complement(4330..4350)
                     /label="SPCpr126"
                     /note="sequence: gctgagataggtgcctcactg"
                     /ApEinfo_revcolor="#84b0dc"
                     /ApEinfo_fwdcolor="#84b0dc"
     primer          complement(4331..4351)
                     /label="SPCpr311"
                     /note="sequence: cgctgagataggtgcctcact"
                     /ApEinfo_revcolor="#c7b0e3"
                     /ApEinfo_fwdcolor="#c7b0e3"
     primer          complement(4333..4355)
                     /label="DDpr020"
                     /note="sequence: agatcgctgagataggtgcctca"
                     /ApEinfo_revcolor="#f8d3a9"
                     /ApEinfo_fwdcolor="#f8d3a9"
     primer          complement(4347..4368)
                     /label="SPCpr005"
                     /note="sequence: gaacgaaatagacagatcgctg"
                     /ApEinfo_revcolor="#85dae9"
                     /ApEinfo_fwdcolor="#85dae9"
     primer          complement(4354..4385)
                     /label="ISApr015"
                     /note="sequence: gtcaggcaactatggatgaacgaaatagacag"
                     /ApEinfo_revcolor="#faac61"
                     /ApEinfo_fwdcolor="#faac61"
     primer          4398..4420
                     /label="SPCpr081"
                     /note="sequence: agataactacgatacgggagggc"
                     /ApEinfo_revcolor="#ffef86"
                     /ApEinfo_fwdcolor="#ffef86"
     primer          complement(4402..4424)
                     /label="DDpr017"
                     /note="sequence: gtaagccctcccgtatcgtagtt"
                     /ApEinfo_revcolor="#ff9ccd"
                     /ApEinfo_fwdcolor="#ff9ccd"
     primer          complement(4481..4506)
                     /label="DD pr008"
                     /note="sequence: ccggctggctggtttattgctgataa"
                     /ApEinfo_revcolor="#84b0dc"
                     /ApEinfo_fwdcolor="#84b0dc"
     primer          complement(4743..4762)
                     /label="SPCpr035"
                     /note="sequence: aacgatcggaggaccgaagg"
                     /ApEinfo_revcolor="#b1ff67"
                     /ApEinfo_fwdcolor="#b1ff67"
     primer          complement(4849..4874)
                     /label="DJHpr002"
                     /note="sequence: ttgagtactcaccagtcacagaaaag"
                     /ApEinfo_revcolor="#9eafd2"
                     /ApEinfo_fwdcolor="#9eafd2"
     primer          4879..4902
                     /label="DJHpr001"
                     /note="sequence: gtcattctgagaatagtgtatgcg"
                     /ApEinfo_revcolor="#84b0dc"
                     /ApEinfo_fwdcolor="#84b0dc"
     primer          4896..4913
                     /label="SPCpr076"
                     /note="sequence: gtatgcggcgaccgagtt"
                     /ApEinfo_revcolor="#b7e6d7"
                     /ApEinfo_fwdcolor="#b7e6d7"
     primer          4941..4961
                     /label="SPCpr232"
                     /note="sequence: ATACCGCGCCACATAGCAGAA"
                     /ApEinfo_revcolor="#75c6a9"
                     /ApEinfo_fwdcolor="#75c6a9"
     primer          complement(5038..5060)
                     /label="ISApr221"
                     /note="sequence: gtgcacgagtgggttacatcgaa"
                     /ApEinfo_revcolor="#9eafd2"
                     /ApEinfo_fwdcolor="#9eafd2"
     primer          5065..5090
                     /label="ISApr218"
                     /note="sequence: ctgatcttcagcatcttttactttca"
                     /ApEinfo_revcolor="#f8d3a9"
                     /ApEinfo_fwdcolor="#f8d3a9"
     primer          5148..5172
                     /label="ISApr1009"
                     /note="sequence: gggcgacacggaaatgttgaatact"
                     /ApEinfo_revcolor="#84b0dc"
                     /ApEinfo_fwdcolor="#84b0dc"
     promoter        complement(5176..5306)
                     /label="AmpR Promoter"
                     /ApEinfo_revcolor="#f58a5e"
                     /ApEinfo_fwdcolor="#f58a5e"
     rep_origin      complement(5307..503)
                     /label="ColE1"
                     /ApEinfo_revcolor="#7f7f7f"
                     /ApEinfo_fwdcolor="#7f7f7f"
ORIGIN
        1 actctgtagc accgcctaca tacctcgctc tgctaatcct gttaccagtg gctgctgcca
       61 gtggcgataa gtcgtgtctt accgggttgg actcaagacg atagttaccg gataaggcgc
      121 agcggtcggg ctgaacgggg ggttcgtgca cacagcccag cttggagcga acgacctaca
      181 ccgaactgag atacctacag cgtgagctat gagaaagcgc cacgcttccc gaagggagaa
      241 aggcggacag gtatccggta agcggcaggg tcggaacagg agagcgcacg agggagcttc
      301 cagggggaaa cgcctggtat ctttatagtc ctgtcgggtt tcgccacctc tgacttgagc
      361 gtcgattttt gtgatgctcg tcaggggggc ggagcctatg gaaaaacgcc agcaacgcgg
      421 cctttttacg gttcctggcc ttttgctggc cttttgctca catgttcttt cctgcgttat
      481 cccctgattc tgtggataac cgtgcggccg cccctgaatt cgcatctaga tggtagagcc
      541 acaaacagcc ggtacaagca acgatctcca ggaccatctg aatcatgcgc ggatgacacg
      601 aactcacgac ggcgatcaca gacattaacc cacagtacag acactgcgac aacgtggcaa
      661 ttcgtcgcaa taccgtctca ctgaactggc cgataattgc agacgaacgc agttcgagtt
      721 tatcattatc aatactgcca tttcaaagaa tacgtaaata attaatagta gtgattttcc
      781 taactttatt tagtcaaaaa attagccttt taattctgct gtaacccgta catgcccaaa
      841 atagggggcg ggttacacag aatatataac atcgtaggtg tctgggtgaa cagtttattc
      901 ctggcatcca ctaaatataa tggagcccgc tttttaagct ggcatccaga aaaaaaaaga
      961 atcccagcac caaaatattg ttttcttcac caaccatcag ttcataggtc cattctctta
     1021 gcgcaactac agagaacagg ggcacaaaca ggcaaaaaac gggcacaacc tcaatggagt
     1081 gatgcaacct gcctggagta aatgatgaca caaggcaatt gacccacgca tgtatctatc
     1141 tcattttctt acaccttcta ttaccttctg ctctctctga tttggaaaaa gctgaaaaaa
     1201 aaggttgaaa ccagttccct gaaattattc ccctacttga ctaataagta tataaagacg
     1261 gtaggtattg attgtaattc tgtaaatcta tttcttaaac ttcttaaatt ctacttttat
     1321 agttagtctt ttttttagtt ttaaaacacc aagaacttag tttcgaataa acacacataa
     1381 acaaacaaaA TGAGATTTCC TTCAATTTTT ACTGCAGTTT TATTCGCAGC ATCCTCCGCA
     1441 TTAGCTGCTC CAGTCAACAC TACAACAGAA GATGAAACGG CACAAATTCC GGCTGAAGCT
     1501 GTCATCGGTT ACTTAGATTT AGAAGGGGAT TTCGATGTTG CTGTTTTGCC ATTTTCCAAC
     1561 AGCACAAATA ACGGGTTATT GTTTATAAAT ACTACTATTG CCAGCATTGC TGCTAAAGAA
     1621 GAAGGGGTAT CTTTGGATAA AAGAGAGGCT GAAGCTcatc atcaccatca ccacGACTAC
     1681 TGGTTCCAGA GACACGGTCA TCGTATGGAA CAAAAACTTA TTTCTGAAGA AGATCTGtga
     1741 ataaagcaat cttgatgagg ataatgattt ttttttgaat atacataaat actaccgttt
     1801 ttctgctaga ttttgtgatg acgtaaataa gtacatatta ctttttaagc caagacaaga
     1861 ttaagcatta actttaccct tttctttcta agtttcaata ttagttatca ctgtttaaaa
     1921 gttatggcga gaacgtcggc ggttaaaata tattaccctg aacggctgcc aatgagacga
     1981 cggggtcatc acggctcatc atgcgccaaa caaatgtgtg caatacacgc tcggatgact
     2041 gcatgatgac cgcactgact ggggacagca gatccaccta agcctgtgag agaagcagac
     2101 acccgacaga tcaaggcagt taagtcggtc tcatacacgg tttccttgaa atttttttga
     2161 ttcggtaatc tccgaacaga aggaagaacg aaggaaggag cacagactta gattggtata
     2221 tatacgcata tgtagtgttg aagaaacatg aaattgccca gtattcttaa cccaactgca
     2281 cagaacaaaa acgtgcagga aacgaagata aatcatgtcg aaagctacat ataaggaacg
     2341 tgctgctact catcctagtc ctgttgctgc caagctattt aatatcatgc acgaaaagca
     2401 aacaaacttg tgtgcttcat tggatgttcg taccaccaag gaattactgg agttagttga
     2461 agcattaggt cccaaaattt gtttactaaa aacacatgtg gatatcttga ctgatttttc
     2521 catggagggc acagttaagc cgctaaaggc attatccgcc aagtacaatt ttttactctt
     2581 cgaggacaga aaatttgctg acattggtaa tacagtcaaa ttgcagtact ctgcgggtgt
     2641 atacagaata gcagaatggg cagacattac gaatgcacac ggtgtggtgg gcccaggtat
     2701 tgttagcggt ttgaagcagg cggcagaaga agtaacaaag gaacctagag gccttttgat
     2761 gttagcagaa ttgtcatgca agggctccct atctactgga gaatatacta agggtactgt
     2821 tgacattgcg aagagcgaca aagattttgt tatcggcttt attgctcaaa gagacatggg
     2881 tggaagagat gaaggttacg attggttgat tatgacaccc ggtgtgggtt tagatgacaa
     2941 gggagatgca ttgggtcaac agtatagaac cgtggatgat gtggtttcta caggatctga
     3001 cattattatt gttggaagag gactatttgc aaagggaagg gatgctaagg tagagggtga
     3061 acgttacaga aaagcaggct gggaagcata tttgagaaga tgcggccagc aaaactaaaa
     3121 aactgtatta taagtaaatg catgtatact aaactcacaa attagagctt caatttaatt
     3181 atatcagtta ttacccgagt tgagaccaac gaagcatctg tgcttcattt tgtagaacaa
     3241 aaatgcaacg cgagagcgct aatttttcaa acaaagaatc tgagctgcat ttttacagaa
     3301 cagaaatgca acgcgaaagc gctattttac caacgaagaa tctgtgcttc atttttgtaa
     3361 aacaaaaatg caacgcgaga gcgctaattt ttcaaacaaa gaatctgagc tgcattttta
     3421 cagaacagaa atgcaacgcg agagcgctat tttaccaaca aagaatctat acttcttttt
     3481 tgttctacaa aaatgcatcc cgagagcgct atttttctaa caaagcatct tagattactt
     3541 tttttctcct ttgtgcgctc tataatgcag tctcttgata actttttgca ctgtaggtcc
     3601 gttaaggtta gaagaaggct actttggtgt ctattttctc ttccataaaa aaagcctgac
     3661 tccacttccc gcgtttactg attactagcg aagctgcggg tgcatttttt caagataaag
     3721 gcatccccga ttatattcta taccgatgtg gattgcgcat actttgtgaa cagaaagtga
     3781 tagcgttgat gattcttcat tggtcagaaa attatgaacg gtttcttcta ttttgtctct
     3841 atatactacg tataggaaat gtttacattt tcgtattgtt ttcgattcac tctatgaata
     3901 gttcttacta caattttttt gtctaaagag taatactaga gataaacata aaaaatgtag
     3961 aggtcgagtt tagatgcaag ttcaaggagc gaaaggtgga tgggtaggtt atatagggat
     4021 atagcacaga gatatatagc aaagagatac ttttgagcaa tgtttgtgga agcggtattc
     4081 gcaatatttt agtagctcgt tacagtccgg tgcgtttttg gttttttgaa agtgcgtcat
     4141 cagagcgctt ttggttttca aaagcgctct gaagttccta tactttctag ctagagaata
     4201 ggaacttccc gagcggccgc gattatcaaa aaggatcttc acctagatcc ttttaaatta
     4261 aaaatgaagt tttaaatcaa tctaaagtat atatgagtaa acttggtctg acagttacca
     4321 atgcttaatc agtgaggcac ctatctcagc gatctgtcta tttcgttcat ccatagttgc
     4381 ctgactcccc gtcgtgtaga taactacgat acgggagggc ttaccatctg gccccagtgc
     4441 tgcaatgata ccgcgggacc cacgctcacc ggctccagat ttatcagcaa taaaccagcc
     4501 agccggaagg gccgagcgca gaagtggtcc tgcaacttta tccgcctcca tccagtctat
     4561 taattgttgc cgggaagcta gagtaagtag ttcgccagtt aatagtttgc gcaacgttgt
     4621 tgccattgct acaggcatcg tggtgtcacg ctcgtcgttt ggtatggctt cattcagctc
     4681 cggttcccaa cgatcaaggc gagttacatg atcccccatg ttgtgcaaaa aagcggttag
     4741 ctccttcggt cctccgatcg ttgtcagaag taagttggcc gcagtgttat cactcatggt
     4801 tatggcagca ctgcataatt ctcttactgt catgccatcc gtaagatgct tttctgtgac
     4861 tggtgagtac tcaaccaagt cattctgaga atagtgtatg cggcgaccga gttgctcttg
     4921 cccggcgtca atacgggata ataccgcgcc acatagcaga actttaaaag tgctcatcat
     4981 tggaaaacgt tcttcggggc gaaaactctc aaggatctta ccgctgttga gatccagttc
     5041 gatgtaaccc actcgtgcac ccaactgatc ttcagcatct tttactttca ccagcgtttc
     5101 tgggtgagca aaaacaggaa ggcaaaatgc cgcaaaaaag ggaataaggg cgacacggaa
     5161 atgttgaata ctcatactct tcctttttca atattattga agcatttatc agggttattg
     5221 tctcatgagc ggatacatat ttgaatgtat ttagaaaaat aaacaaatag gggttccgcg
     5281 cacatttccc cgaaaagtgc cacctgtcat gaccaaaatc ccttaacgtg agttttcgtt
     5341 ccactgagcg tcagaccccg tagaaaagat caaaggatct tcttgagatc ctttttttct
     5401 gcgcgtaatc tgctgcttgc aaacaaaaaa accaccgcta ccagcggtgg tttgtttgcc
     5461 ggatcaagag ctaccaactc tttttccgaa ggtaactggc ttcagcagag cgcagatacc
     5521 aaatactgtt cttctagtgt agccgtagtt aggccaccac ttcaaga
//
