# Supplementary material for: Improving therapeutic protein secretion in the probiotic yeast Saccharomyces boulardii using a multifactorial engineering approach
Source: Microb Cell Fact. 2023 Jun 7;22:109. doi: 10.1186/s12934-023-02117-y (PMC10245609; doi:10.1186/s12934-023-02117-y)
Supplement: Supplementary file 9 — Additional file 9. Plasmids generated in this study. [file 12934_2023_2117_MOESM9_ESM.zip › Plasmids 3/DD234.gb]

LOCUS       DD234_pTDH3,_preOST1-pr 5576 bp ds-DNA     circular     31-DEC-2022
DEFINITION  .
FEATURES             Location/Qualifiers
     terminator      complement(2..98)
                     /label="AmpR Terminator"
                     /ApEinfo_revcolor="#f58a5e"
                     /ApEinfo_fwdcolor="#f58a5e"
     CDS             complement(99..956)
                     /label="AmpR"
                     /ApEinfo_revcolor="#9f4240"
                     /ApEinfo_fwdcolor="#9f4240"
     promoter        complement(957..1087)
                     /label="AmpR Promoter"
                     /ApEinfo_revcolor="#f58a5e"
                     /ApEinfo_fwdcolor="#f58a5e"
     rep_origin      complement(1088..1851)
                     /label="ColE1"
                     /ApEinfo_revcolor="#7f7f7f"
                     /ApEinfo_fwdcolor="#7f7f7f"
     misc_feature    1879..2021
                     /label="ConS"
                     /ApEinfo_revcolor="#ffef86"
                     /ApEinfo_fwdcolor="#ffef86"
     protein_bind    2022..2027
                     /label="BsmBI"
                     /ApEinfo_revcolor="#b1ff67"
                     /ApEinfo_fwdcolor="#b1ff67"
     protein_bind    2029..2032
                     /label="BsmBI"
                     /ApEinfo_revcolor="#b1ff67"
                     /ApEinfo_fwdcolor="#b1ff67"
     misc_feature    2029..2053
                     /label="ConS scar"
                     /ApEinfo_revcolor="#ffef86"
                     /ApEinfo_fwdcolor="#ffef86"
     promoter        2058..2737
                     /label="ScTDH3 Promoter"
                     /ApEinfo_revcolor="#84b0dc"
                     /ApEinfo_fwdcolor="#84b0dc"
     primer          complement(2712..2737)
                     /label="DD224 pTDH3, alpha Factor, 6xHIS, NPB, c-myc, tTDH1, URA3, 2micron, AmpR-ColE1 REV"
                     /note="sequence: GAGAACCAAACCTGCCTCATtttgtttgtttatgtgtgtttattcg"
                     /ApEinfo_revcolor="#f58a5e"
                     /ApEinfo_fwdcolor="#f58a5e"
     primer          2738..2757
                     /label="pOst1-pro-af(MUT1) FWD"
                     /note="sequence: aacacacataaacaaacaaaATGAGGCAGGTTTGGTTCTC"
                     /ApEinfo_revcolor="#b1ff67"
                     /ApEinfo_fwdcolor="#b1ff67"
     CDS             2738..2803
                     /label="pre-Ost1"
                     /ApEinfo_revcolor="#993366"
                     /ApEinfo_fwdcolor="#993366"
     CDS             2804..2869
                     /label="pro-α-factor(MUT1)"
                     /ApEinfo_revcolor="#b1ff67"
                     /ApEinfo_fwdcolor="#b1ff67"
     CDS             2870..2872
                     /label="pro-α-factor(MUT1)"
                     /ApEinfo_revcolor="#ff00ff"
                     /ApEinfo_fwdcolor="#ff00ff"
     CDS             2873..3013
                     /label="pro-α-factor(MUT1)"
                     /ApEinfo_revcolor="#b1ff67"
                     /ApEinfo_fwdcolor="#b1ff67"
     primer          complement(2994..3013)
                     /label="pOst1-pro-af(MUT1) REV"
                     /note="sequence: TCgtggtgatggtgatgatgAGCTTCAGCCTCTCTTTTAT"
                     /ApEinfo_revcolor="#b1ff67"
                     /ApEinfo_fwdcolor="#b1ff67"
     misc_feature    3014..3031
                     /label="6X-HIS"
                     /ApEinfo_revcolor="#f8d3a9"
                     /ApEinfo_fwdcolor="#f8d3a9"
     primer          3014..3033
                     /label="DD224 pTDH3, alpha Factor, 6xHIS, NPB, c-myc, tTDH1, URA3, 2micron, AmpR-ColE1 FWD"
                     /note="sequence: ATAAAAGAGAGGCTGAAGCTcatcatcaccatcaccacGA"
                     /ApEinfo_revcolor="#f58a5e"
                     /ApEinfo_fwdcolor="#f58a5e"
     misc_feature    3032..3061
                     /label="NPB-A2"
                     /ApEinfo_revcolor="#ffef86"
                     /ApEinfo_fwdcolor="#ffef86"
     misc_feature    3062..3094
                     /label="c-myc"
                     /ApEinfo_revcolor="#faac61"
                     /ApEinfo_fwdcolor="#faac61"
     terminator      3098..3321
                     /label="ScTDH1 Terminator"
                     /ApEinfo_revcolor="#ff9ccd"
                     /ApEinfo_fwdcolor="#ff9ccd"
     protein_bind    complement(3326..3329)
                     /label="BsmBI"
                     /ApEinfo_revcolor="#b1ff67"
                     /ApEinfo_fwdcolor="#b1ff67"
     protein_bind    complement(3331..3336)
                     /label="BsmBI"
                     /ApEinfo_revcolor="#b1ff67"
                     /ApEinfo_fwdcolor="#b1ff67"
     misc_feature    3337..3479
                     /label="Con1"
                     /ApEinfo_revcolor="#ffef86"
                     /ApEinfo_fwdcolor="#ffef86"
     protein_bind    3484..3489
                     /label="BsaI"
                     /ApEinfo_revcolor="#b1ff67"
                     /ApEinfo_fwdcolor="#b1ff67"
     protein_bind    3491..3494
                     /label="BsaI"
                     /ApEinfo_revcolor="#b1ff67"
                     /ApEinfo_fwdcolor="#b1ff67"
     promoter        3495..3671
                     /label="ScURA3 Promoter"
                     /ApEinfo_revcolor="#faac61"
                     /ApEinfo_fwdcolor="#faac61"
     CDS             3672..4475
                     /label="URA3"
                     /ApEinfo_revcolor="#faac61"
                     /ApEinfo_fwdcolor="#faac61"
     terminator      4476..4553
                     /label="ScURA3 Terminator"
                     /ApEinfo_revcolor="#f8d3a9"
                     /ApEinfo_fwdcolor="#f8d3a9"
     protein_bind    complement(4554..4557)
                     /label="BsaI"
                     /ApEinfo_revcolor="#b1ff67"
                     /ApEinfo_fwdcolor="#b1ff67"
     protein_bind    complement(4559..4564)
                     /label="BsaI"
                     /ApEinfo_revcolor="#b1ff67"
                     /ApEinfo_fwdcolor="#b1ff67"
     rep_origin      4565..5527
                     /label="2micron"
                     /ApEinfo_revcolor="#d6b295"
                     /ApEinfo_fwdcolor="#d6b295"
     rep_origin      5528..5565
                     /label="FRT site"
                     /ApEinfo_revcolor="#b4abac"
                     /ApEinfo_fwdcolor="#b4abac"
ORIGIN
        1 cgattatcaa aaaggatctt cacctagatc cttttaaatt aaaaatgaag ttttaaatca
       61 atctaaagta tatatgagta aacttggtct gacagttacc aatgcttaat cagtgaggca
      121 cctatctcag cgatctgtct atttcgttca tccatagttg cctgactccc cgtcgtgtag
      181 ataactacga tacgggaggg cttaccatct ggccccagtg ctgcaatgat accgcgggac
      241 ccacgctcac cggctccaga tttatcagca ataaaccagc cagccggaag ggccgagcgc
      301 agaagtggtc ctgcaacttt atccgcctcc atccagtcta ttaattgttg ccgggaagct
      361 agagtaagta gttcgccagt taatagtttg cgcaacgttg ttgccattgc tacaggcatc
      421 gtggtgtcac gctcgtcgtt tggtatggct tcattcagct ccggttccca acgatcaagg
      481 cgagttacat gatcccccat gttgtgcaaa aaagcggtta gctccttcgg tcctccgatc
      541 gttgtcagaa gtaagttggc cgcagtgtta tcactcatgg ttatggcagc actgcataat
      601 tctcttactg tcatgccatc cgtaagatgc ttttctgtga ctggtgagta ctcaaccaag
      661 tcattctgag aatagtgtat gcggcgaccg agttgctctt gcccggcgtc aatacgggat
      721 aataccgcgc cacatagcag aactttaaaa gtgctcatca ttggaaaacg ttcttcgggg
      781 cgaaaactct caaggatctt accgctgttg agatccagtt cgatgtaacc cactcgtgca
      841 cccaactgat cttcagcatc ttttactttc accagcgttt ctgggtgagc aaaaacagga
      901 aggcaaaatg ccgcaaaaaa gggaataagg gcgacacgga aatgttgaat actcatactc
      961 ttcctttttc aatattattg aagcatttat cagggttatt gtctcatgag cggatacata
     1021 tttgaatgta tttagaaaaa taaacaaata ggggttccgc gcacatttcc ccgaaaagtg
     1081 ccacctgtca tgaccaaaat cccttaacgt gagttttcgt tccactgagc gtcagacccc
     1141 gtagaaaaga tcaaaggatc ttcttgagat cctttttttc tgcgcgtaat ctgctgcttg
     1201 caaacaaaaa aaccaccgct accagcggtg gtttgtttgc cggatcaaga gctaccaact
     1261 ctttttccga aggtaactgg cttcagcaga gcgcagatac caaatactgt tcttctagtg
     1321 tagccgtagt taggccacca cttcaagaac tctgtagcac cgcctacata cctcgctctg
     1381 ctaatcctgt taccagtggc tgctgccagt ggcgataagt cgtgtcttac cgggttggac
     1441 tcaagacgat agttaccgga taaggcgcag cggtcgggct gaacgggggg ttcgtgcaca
     1501 cagcccagct tggagcgaac gacctacacc gaactgagat acctacagcg tgagctatga
     1561 gaaagcgcca cgcttcccga agggagaaag gcggacaggt atccggtaag cggcagggtc
     1621 ggaacaggag agcgcacgag ggagcttcca gggggaaacg cctggtatct ttatagtcct
     1681 gtcgggtttc gccacctctg acttgagcgt cgatttttgt gatgctcgtc aggggggcgg
     1741 agcctatgga aaaacgccag caacgcggcc tttttacggt tcctggcctt ttgctggcct
     1801 tttgctcaca tgttctttcc tgcgttatcc cctgattctg tggataaccg tgcggccgcc
     1861 cctgaattcg catctagatg gtagagccac aaacagccgg tacaagcaac gatctccagg
     1921 accatctgaa tcatgcgcgg atgacacgaa ctcacgacgg cgatcacaga cattaaccca
     1981 cagtacagac actgcgacaa cgtggcaatt cgtcgcaata ccgtctcact gaactggccg
     2041 ataattgcag acgaacgcag ttcgagttta tcattatcaa tactgccatt tcaaagaata
     2101 cgtaaataat taatagtagt gattttccta actttattta gtcaaaaaat tagcctttta
     2161 attctgctgt aacccgtaca tgcccaaaat agggggcggg ttacacagaa tatataacat
     2221 cgtaggtgtc tgggtgaaca gtttattcct ggcatccact aaatataatg gagcccgctt
     2281 tttaagctgg catccagaaa aaaaaagaat cccagcacca aaatattgtt ttcttcacca
     2341 accatcagtt cataggtcca ttctcttagc gcaactacag agaacagggg cacaaacagg
     2401 caaaaaacgg gcacaacctc aatggagtga tgcaacctgc ctggagtaaa tgatgacaca
     2461 aggcaattga cccacgcatg tatctatctc attttcttac accttctatt accttctgct
     2521 ctctctgatt tggaaaaagc tgaaaaaaaa ggttgaaacc agttccctga aattattccc
     2581 ctacttgact aataagtata taaagacggt aggtattgat tgtaattctg taaatctatt
     2641 tcttaaactt cttaaattct acttttatag ttagtctttt ttttagtttt aaaacaccaa
     2701 gaacttagtt tcgaataaac acacataaac aaacaaaATG AGGCAGGTTT GGTTCTCTTG
     2761 GATTGTGGGA TTGTTCCTAT GTTTTTTCAA CGTGTCTTCT GCTGCTCCAG TCAACACTAC
     2821 AACAGAAGAT GAAACGGCAC AAATTCCGGC TGAAGCTGTC ATCGGTTACT CAGATTTAGA
     2881 AGGGGATTTC GATGTTGCTG TTTTGCCATT TTCCAACAGC ACAAATAACG GGTTATTGTT
     2941 TATAAATACT ACTATTGCCA GCATTgctgC TAAAGAAGAA GGGGTATCTT TGGATAAAAG
     3001 AGAGGCTGAA GCTcatcatc accatcacca cGACTACTGG TTCCAGAGAC ACGGTCATCG
     3061 TATGGAACAA AAACTTATTT CTGAAGAAGA TCTGtgaata aagcaatctt gatgaggata
     3121 atgatttttt tttgaatata cataaatact accgtttttc tgctagattt tgtgatgacg
     3181 taaataagta catattactt tttaagccaa gacaagatta agcattaact ttaccctttt
     3241 ctttctaagt ttcaatatta gttatcactg tttaaaagtt atggcgagaa cgtcggcggt
     3301 taaaatatat taccctgaac ggctgccaat gagacgacgg ggtcatcacg gctcatcatg
     3361 cgccaaacaa atgtgtgcaa tacacgctcg gatgactgca tgatgaccgc actgactggg
     3421 gacagcagat ccacctaagc ctgtgagaga agcagacacc cgacagatca aggcagttaa
     3481 gtcggtctca tacacggttt ccttgaaatt tttttgattc ggtaatctcc gaacagaagg
     3541 aagaacgaag gaaggagcac agacttagat tggtatatat acgcatatgt agtgttgaag
     3601 aaacatgaaa ttgcccagta ttcttaaccc aactgcacag aacaaaaacg tgcaggaaac
     3661 gaagataaat catgtcgaaa gctacatata aggaacgtgc tgctactcat cctagtcctg
     3721 ttgctgccaa gctatttaat atcatgcacg aaaagcaaac aaacttgtgt gcttcattgg
     3781 atgttcgtac caccaaggaa ttactggagt tagttgaagc attaggtccc aaaatttgtt
     3841 tactaaaaac acatgtggat atcttgactg atttttccat ggagggcaca gttaagccgc
     3901 taaaggcatt atccgccaag tacaattttt tactcttcga ggacagaaaa tttgctgaca
     3961 ttggtaatac agtcaaattg cagtactctg cgggtgtata cagaatagca gaatgggcag
     4021 acattacgaa tgcacacggt gtggtgggcc caggtattgt tagcggtttg aagcaggcgg
     4081 cagaagaagt aacaaaggaa cctagaggcc ttttgatgtt agcagaattg tcatgcaagg
     4141 gctccctatc tactggagaa tatactaagg gtactgttga cattgcgaag agcgacaaag
     4201 attttgttat cggctttatt gctcaaagag acatgggtgg aagagatgaa ggttacgatt
     4261 ggttgattat gacacccggt gtgggtttag atgacaaggg agatgcattg ggtcaacagt
     4321 atagaaccgt ggatgatgtg gtttctacag gatctgacat tattattgtt ggaagaggac
     4381 tatttgcaaa gggaagggat gctaaggtag agggtgaacg ttacagaaaa gcaggctggg
     4441 aagcatattt gagaagatgc ggccagcaaa actaaaaaac tgtattataa gtaaatgcat
     4501 gtatactaaa ctcacaaatt agagcttcaa tttaattata tcagttatta cccgagttga
     4561 gaccaacgaa gcatctgtgc ttcattttgt agaacaaaaa tgcaacgcga gagcgctaat
     4621 ttttcaaaca aagaatctga gctgcatttt tacagaacag aaatgcaacg cgaaagcgct
     4681 attttaccaa cgaagaatct gtgcttcatt tttgtaaaac aaaaatgcaa cgcgagagcg
     4741 ctaatttttc aaacaaagaa tctgagctgc atttttacag aacagaaatg caacgcgaga
     4801 gcgctatttt accaacaaag aatctatact tcttttttgt tctacaaaaa tgcatcccga
     4861 gagcgctatt tttctaacaa agcatcttag attacttttt ttctcctttg tgcgctctat
     4921 aatgcagtct cttgataact ttttgcactg taggtccgtt aaggttagaa gaaggctact
     4981 ttggtgtcta ttttctcttc cataaaaaaa gcctgactcc acttcccgcg tttactgatt
     5041 actagcgaag ctgcgggtgc attttttcaa gataaaggca tccccgatta tattctatac
     5101 cgatgtggat tgcgcatact ttgtgaacag aaagtgatag cgttgatgat tcttcattgg
     5161 tcagaaaatt atgaacggtt tcttctattt tgtctctata tactacgtat aggaaatgtt
     5221 tacattttcg tattgttttc gattcactct atgaatagtt cttactacaa tttttttgtc
     5281 taaagagtaa tactagagat aaacataaaa aatgtagagg tcgagtttag atgcaagttc
     5341 aaggagcgaa aggtggatgg gtaggttata tagggatata gcacagagat atatagcaaa
     5401 gagatacttt tgagcaatgt ttgtggaagc ggtattcgca atattttagt agctcgttac
     5461 agtccggtgc gtttttggtt ttttgaaagt gcgtcatcag agcgcttttg gttttcaaaa
     5521 gcgctctgaa gttcctatac tttctagcta gagaatagga acttcccgag cggccg
//
