# Supplementary material for: Improving therapeutic protein secretion in the probiotic yeast Saccharomyces boulardii using a multifactorial engineering approach
Source: Microb Cell Fact. 2023 Jun 7;22:109. doi: 10.1186/s12934-023-02117-y (PMC10245609; doi:10.1186/s12934-023-02117-y)
Supplement: Supplementary file 9 — Additional file 9. Plasmids generated in this study. [file 12934_2023_2117_MOESM9_ESM.zip › Plasmids 3/DD230.gb]

LOCUS       DD230_pTDH3,_SynLead_(p 5519 bp ds-DNA     circular     31-DEC-2022
DEFINITION  .
FEATURES             Location/Qualifiers
     CDS             complement(55..912)
                     /label="AmpR"
                     /ApEinfo_revcolor="#9f4240"
                     /ApEinfo_fwdcolor="#9f4240"
     promoter        complement(913..1043)
                     /label="AmpR Promoter"
                     /ApEinfo_revcolor="#f58a5e"
                     /ApEinfo_fwdcolor="#f58a5e"
     rep_origin      complement(1044..1807)
                     /label="ColE1"
                     /ApEinfo_revcolor="#7f7f7f"
                     /ApEinfo_fwdcolor="#7f7f7f"
     primer          1835..1853
                     /label="ISApr305"
                     /note="sequence: TGGTAGAGCCACAAACAGC"
                     /ApEinfo_revcolor="#f8d3a9"
                     /ApEinfo_fwdcolor="#f8d3a9"
     misc_feature    1835..1977
                     /label="ConS"
                     /ApEinfo_revcolor="#ffef86"
                     /ApEinfo_fwdcolor="#ffef86"
     protein_bind    1978..1983
                     /label="BsmBI"
                     /ApEinfo_revcolor="#b1ff67"
                     /ApEinfo_fwdcolor="#b1ff67"
     primer          1979..2006
                     /label="DD pr001"
                     /note="sequence: gtctcactgaactggccgataattgcag"
                     /ApEinfo_revcolor="#b4abac"
                     /ApEinfo_fwdcolor="#b4abac"
     protein_bind    1985..1988
                     /label="BsmBI"
                     /ApEinfo_revcolor="#b1ff67"
                     /ApEinfo_fwdcolor="#b1ff67"
     misc_feature    1985..2009
                     /label="ConS scar"
                     /ApEinfo_revcolor="#ffef86"
                     /ApEinfo_fwdcolor="#ffef86"
     promoter        2014..2693
                     /label="ScTDH3 Promoter"
                     /ApEinfo_revcolor="#84b0dc"
                     /ApEinfo_fwdcolor="#84b0dc"
     misc_feature    2694..2763
                     /label="PartI"
                     /ApEinfo_revcolor="#ffef86"
                     /ApEinfo_fwdcolor="#ffef86"
     CDS             2700..2912
                     /ApEinfo_revcolor="#84b0dc"
                     /ApEinfo_fwdcolor="#84b0dc"
                     /translation="MKLKTVRSAVLSSLFASQVLGQPIDDTESQTTSVNLMADDTESAFATQTNSGGLDVVGLISMAKREEGEPK"
     misc_feature    2764..2833
                     /label="Part II"
                     /ApEinfo_revcolor="#75c6a9"
                     /ApEinfo_fwdcolor="#75c6a9"
     misc_feature    2834..2912
                     /label="Part III"
                     /ApEinfo_revcolor="#b1ff67"
                     /ApEinfo_fwdcolor="#b1ff67"
     misc_feature    2913..2930
                     /label="6X-HIS"
                     /ApEinfo_revcolor="#f8d3a9"
                     /ApEinfo_fwdcolor="#f8d3a9"
     CDS             2913..2993
                     /label="Translation 2913-2993"
                     /translation="HHHHHHDYWFQRHGHRMEQKLISEEDL"
     CDS             2913..2993
                     /label="Translation 2913-2993"
                     /translation="HHHHHHDYWFQRHGHRMEQKLISEEDL"
     misc_feature    2931..2960
                     /label="NPB-A2"
                     /ApEinfo_revcolor="#ffef86"
                     /ApEinfo_fwdcolor="#ffef86"
     misc_feature    2961..2993
                     /label="c-myc"
                     /ApEinfo_revcolor="#faac61"
                     /ApEinfo_fwdcolor="#faac61"
     terminator      2997..3220
                     /label="ScTDH1 Terminator"
                     /ApEinfo_revcolor="#ff9ccd"
                     /ApEinfo_fwdcolor="#ff9ccd"
     protein_bind    complement(3225..3228)
                     /label="BsmBI"
                     /ApEinfo_revcolor="#b1ff67"
                     /ApEinfo_fwdcolor="#b1ff67"
     protein_bind    complement(3230..3235)
                     /label="BsmBI"
                     /ApEinfo_revcolor="#b1ff67"
                     /ApEinfo_fwdcolor="#b1ff67"
     misc_feature    3236..3378
                     /label="Con1"
                     /ApEinfo_revcolor="#ffef86"
                     /ApEinfo_fwdcolor="#ffef86"
     primer          3240..3261
                     /label="DD pr003"
                     /note="sequence: ggtcatcacggctcatcatgcg"
                     /ApEinfo_revcolor="#ff9ccd"
                     /ApEinfo_fwdcolor="#ff9ccd"
     primer          complement(3259..3278)
                     /label="DDpr016"
                     /note="sequence: tgcacacatttgtttggcgc"
                     /ApEinfo_revcolor="#d59687"
                     /ApEinfo_fwdcolor="#d59687"
     primer          3325..3344
                     /label="DDpr015"
                     /note="sequence: cagatccacctaagcctgtg"
                     /ApEinfo_revcolor="#f8d3a9"
                     /ApEinfo_fwdcolor="#f8d3a9"
     primer          complement(3346..3368)
                     /label="DD pr004"
                     /note="sequence: gatctgtcgggtgtctgcttctc"
                     /ApEinfo_revcolor="#ff9ccd"
                     /ApEinfo_fwdcolor="#ff9ccd"
     primer          complement(3359..3378)
                     /label="DD189 pTDH3, alpha Factor, 6xHIS, NPB-A2, c-myc, HygR, 2micron, AmpR-ColE1 REV"
                     /note="sequence: aaccgtgtatgagaccgacttaactgccttgatctgtcgg"
                     /ApEinfo_revcolor="#b1ff67"
                     /ApEinfo_fwdcolor="#b1ff67"
     primer          3379..3398
                     /label="pYTK074 FWD"
                     /note="sequence: ccgacagatcaaggcagttaagtcggtctcatacacggtt"
                     /ApEinfo_revcolor="#f58a5e"
                     /ApEinfo_fwdcolor="#f58a5e"
     protein_bind    3383..3388
                     /label="BsaI"
                     /ApEinfo_revcolor="#b1ff67"
                     /ApEinfo_fwdcolor="#b1ff67"
     protein_bind    3390..3393
                     /label="BsaI"
                     /ApEinfo_revcolor="#b1ff67"
                     /ApEinfo_fwdcolor="#b1ff67"
     promoter        3394..3570
                     /label="ScURA3 Promoter"
                     /ApEinfo_revcolor="#faac61"
                     /ApEinfo_fwdcolor="#faac61"
     primer          3512..3529
                     /label="DDpr088"
                     /note="sequence: GCCCAGTATTCTTAACCC"
                     /ApEinfo_revcolor="#c6c9d1"
                     /ApEinfo_fwdcolor="#c6c9d1"
     CDS             3571..4374
                     /label="URA3"
                     /ApEinfo_revcolor="#faac61"
                     /ApEinfo_fwdcolor="#faac61"
     terminator      4375..4452
                     /label="ScURA3 Terminator"
                     /ApEinfo_revcolor="#f8d3a9"
                     /ApEinfo_fwdcolor="#f8d3a9"
     primer          complement(4444..4463)
                     /label="pYTK074 REV"
                     /note="sequence: tgaagcacagatgcttcgttggtctcaactcgggtaataa"
                     /ApEinfo_revcolor="#f58a5e"
                     /ApEinfo_fwdcolor="#f58a5e"
     protein_bind    complement(4453..4456)
                     /label="BsaI"
                     /ApEinfo_revcolor="#b1ff67"
                     /ApEinfo_fwdcolor="#b1ff67"
     protein_bind    complement(4458..4463)
                     /label="BsaI"
                     /ApEinfo_revcolor="#b1ff67"
                     /ApEinfo_fwdcolor="#b1ff67"
     primer          4464..4483
                     /label="DD189 pTDH3, alpha Factor, 6xHIS, NPB-A2, c-myc, HygR, 2micron, AmpR-ColE1 FWD"
                     /note="sequence: ttattacccgagttgagaccaacgaagcatctgtgcttca"
                     /ApEinfo_revcolor="#b1ff67"
                     /ApEinfo_fwdcolor="#b1ff67"
     rep_origin      4464..5426
                     /label="2micron"
                     /ApEinfo_revcolor="#d6b295"
                     /ApEinfo_fwdcolor="#d6b295"
     rep_origin      5427..5464
                     /label="FRT site"
                     /ApEinfo_revcolor="#b4abac"
                     /ApEinfo_fwdcolor="#b4abac"
     terminator      complement(5477..54)
                     /label="AmpR Terminator"
                     /ApEinfo_revcolor="#f58a5e"
                     /ApEinfo_fwdcolor="#f58a5e"
ORIGIN
        1 atgaagtttt aaatcaatct aaagtatata tgagtaaact tggtctgaca gttaccaatg
       61 cttaatcagt gaggcaccta tctcagcgat ctgtctattt cgttcatcca tagttgcctg
      121 actccccgtc gtgtagataa ctacgatacg ggagggctta ccatctggcc ccagtgctgc
      181 aatgataccg cgggacccac gctcaccggc tccagattta tcagcaataa accagccagc
      241 cggaagggcc gagcgcagaa gtggtcctgc aactttatcc gcctccatcc agtctattaa
      301 ttgttgccgg gaagctagag taagtagttc gccagttaat agtttgcgca acgttgttgc
      361 cattgctaca ggcatcgtgg tgtcacgctc gtcgtttggt atggcttcat tcagctccgg
      421 ttcccaacga tcaaggcgag ttacatgatc ccccatgttg tgcaaaaaag cggttagctc
      481 cttcggtcct ccgatcgttg tcagaagtaa gttggccgca gtgttatcac tcatggttat
      541 ggcagcactg cataattctc ttactgtcat gccatccgta agatgctttt ctgtgactgg
      601 tgagtactca accaagtcat tctgagaata gtgtatgcgg cgaccgagtt gctcttgccc
      661 ggcgtcaata cgggataata ccgcgccaca tagcagaact ttaaaagtgc tcatcattgg
      721 aaaacgttct tcggggcgaa aactctcaag gatcttaccg ctgttgagat ccagttcgat
      781 gtaacccact cgtgcaccca actgatcttc agcatctttt actttcacca gcgtttctgg
      841 gtgagcaaaa acaggaaggc aaaatgccgc aaaaaaggga ataagggcga cacggaaatg
      901 ttgaatactc atactcttcc tttttcaata ttattgaagc atttatcagg gttattgtct
      961 catgagcgga tacatatttg aatgtattta gaaaaataaa caaatagggg ttccgcgcac
     1021 atttccccga aaagtgccac ctgtcatgac caaaatccct taacgtgagt tttcgttcca
     1081 ctgagcgtca gaccccgtag aaaagatcaa aggatcttct tgagatcctt tttttctgcg
     1141 cgtaatctgc tgcttgcaaa caaaaaaacc accgctacca gcggtggttt gtttgccgga
     1201 tcaagagcta ccaactcttt ttccgaaggt aactggcttc agcagagcgc agataccaaa
     1261 tactgttctt ctagtgtagc cgtagttagg ccaccacttc aagaactctg tagcaccgcc
     1321 tacatacctc gctctgctaa tcctgttacc agtggctgct gccagtggcg ataagtcgtg
     1381 tcttaccggg ttggactcaa gacgatagtt accggataag gcgcagcggt cgggctgaac
     1441 ggggggttcg tgcacacagc ccagcttgga gcgaacgacc tacaccgaac tgagatacct
     1501 acagcgtgag ctatgagaaa gcgccacgct tcccgaaggg agaaaggcgg acaggtatcc
     1561 ggtaagcggc agggtcggaa caggagagcg cacgagggag cttccagggg gaaacgcctg
     1621 gtatctttat agtcctgtcg ggtttcgcca cctctgactt gagcgtcgat ttttgtgatg
     1681 ctcgtcaggg gggcggagcc tatggaaaaa cgccagcaac gcggcctttt tacggttcct
     1741 ggccttttgc tggccttttg ctcacatgtt ctttcctgcg ttatcccctg attctgtgga
     1801 taaccgtgcg gccgcccctg aattcgcatc tagatggtag agccacaaac agccggtaca
     1861 agcaacgatc tccaggacca tctgaatcat gcgcggatga cacgaactca cgacggcgat
     1921 cacagacatt aacccacagt acagacactg cgacaacgtg gcaattcgtc gcaataccgt
     1981 ctcactgaac tggccgataa ttgcagacga acgcagttcg agtttatcat tatcaatact
     2041 gccatttcaa agaatacgta aataattaat agtagtgatt ttcctaactt tatttagtca
     2101 aaaaattagc cttttaattc tgctgtaacc cgtacatgcc caaaataggg ggcgggttac
     2161 acagaatata taacatcgta ggtgtctggg tgaacagttt attcctggca tccactaaat
     2221 ataatggagc ccgcttttta agctggcatc cagaaaaaaa aagaatccca gcaccaaaat
     2281 attgttttct tcaccaacca tcagttcata ggtccattct cttagcgcaa ctacagagaa
     2341 caggggcaca aacaggcaaa aaacgggcac aacctcaatg gagtgatgca acctgcctgg
     2401 agtaaatgat gacacaaggc aattgaccca cgcatgtatc tatctcattt tcttacacct
     2461 tctattacct tctgctctct ctgatttgga aaaagctgaa aaaaaaggtt gaaaccagtt
     2521 ccctgaaatt attcccctac ttgactaata agtatataaa gacggtaggt attgattgta
     2581 attctgtaaa tctatttctt aaacttctta aattctactt ttatagttag tctttttttt
     2641 agttttaaaa caccaagaac ttagtttcga ataaacacac ataaacaaac aaaaacaaaa
     2701 tgaaattgaa aactgttaga tctgctgttt tgtcttcttt gtttgcttct caagttttgg
     2761 gtcaaccaat tgatgatact gaatctcaaa ctacttctgt taatttgatg gctgatgata
     2821 ctgaatctgc ttttgctact caaactaatt ctggtggttt ggatgttgtt ggtttgattt
     2881 ctatggctaa aagagaagaa ggtgaaccaa aacatcatca ccatcaccac GACTACTGGT
     2941 TCCAGAGACA CGGTCATCGT ATGGAACAAA AACTTATTTC TGAAGAAGAT CTGtgaataa
     3001 agcaatcttg atgaggataa tgattttttt ttgaatatac ataaatacta ccgtttttct
     3061 gctagatttt gtgatgacgt aaataagtac atattacttt ttaagccaag acaagattaa
     3121 gcattaactt tacccttttc tttctaagtt tcaatattag ttatcactgt ttaaaagtta
     3181 tggcgagaac gtcggcggtt aaaatatatt accctgaacg gctgccaatg agacgacggg
     3241 gtcatcacgg ctcatcatgc gccaaacaaa tgtgtgcaat acacgctcgg atgactgcat
     3301 gatgaccgca ctgactgggg acagcagatc cacctaagcc tgtgagagaa gcagacaccc
     3361 gacagatcaa ggcagttaag tcggtctcat acacggtttc cttgaaattt ttttgattcg
     3421 gtaatctccg aacagaagga agaacgaagg aaggagcaca gacttagatt ggtatatata
     3481 cgcatatgta gtgttgaaga aacatgaaat tgcccagtat tcttaaccca actgcacaga
     3541 acaaaaacgt gcaggaaacg aagataaatc atgtcgaaag ctacatataa ggaacgtgct
     3601 gctactcatc ctagtcctgt tgctgccaag ctatttaata tcatgcacga aaagcaaaca
     3661 aacttgtgtg cttcattgga tgttcgtacc accaaggaat tactggagtt agttgaagca
     3721 ttaggtccca aaatttgttt actaaaaaca catgtggata tcttgactga tttttccatg
     3781 gagggcacag ttaagccgct aaaggcatta tccgccaagt acaatttttt actcttcgag
     3841 gacagaaaat ttgctgacat tggtaataca gtcaaattgc agtactctgc gggtgtatac
     3901 agaatagcag aatgggcaga cattacgaat gcacacggtg tggtgggccc aggtattgtt
     3961 agcggtttga agcaggcggc agaagaagta acaaaggaac ctagaggcct tttgatgtta
     4021 gcagaattgt catgcaaggg ctccctatct actggagaat atactaaggg tactgttgac
     4081 attgcgaaga gcgacaaaga ttttgttatc ggctttattg ctcaaagaga catgggtgga
     4141 agagatgaag gttacgattg gttgattatg acacccggtg tgggtttaga tgacaaggga
     4201 gatgcattgg gtcaacagta tagaaccgtg gatgatgtgg tttctacagg atctgacatt
     4261 attattgttg gaagaggact atttgcaaag ggaagggatg ctaaggtaga gggtgaacgt
     4321 tacagaaaag caggctggga agcatatttg agaagatgcg gccagcaaaa ctaaaaaact
     4381 gtattataag taaatgcatg tatactaaac tcacaaatta gagcttcaat ttaattatat
     4441 cagttattac ccgagttgag accaacgaag catctgtgct tcattttgta gaacaaaaat
     4501 gcaacgcgag agcgctaatt tttcaaacaa agaatctgag ctgcattttt acagaacaga
     4561 aatgcaacgc gaaagcgcta ttttaccaac gaagaatctg tgcttcattt ttgtaaaaca
     4621 aaaatgcaac gcgagagcgc taatttttca aacaaagaat ctgagctgca tttttacaga
     4681 acagaaatgc aacgcgagag cgctatttta ccaacaaaga atctatactt cttttttgtt
     4741 ctacaaaaat gcatcccgag agcgctattt ttctaacaaa gcatcttaga ttactttttt
     4801 tctcctttgt gcgctctata atgcagtctc ttgataactt tttgcactgt aggtccgtta
     4861 aggttagaag aaggctactt tggtgtctat tttctcttcc ataaaaaaag cctgactcca
     4921 cttcccgcgt ttactgatta ctagcgaagc tgcgggtgca ttttttcaag ataaaggcat
     4981 ccccgattat attctatacc gatgtggatt gcgcatactt tgtgaacaga aagtgatagc
     5041 gttgatgatt cttcattggt cagaaaatta tgaacggttt cttctatttt gtctctatat
     5101 actacgtata ggaaatgttt acattttcgt attgttttcg attcactcta tgaatagttc
     5161 ttactacaat ttttttgtct aaagagtaat actagagata aacataaaaa atgtagaggt
     5221 cgagtttaga tgcaagttca aggagcgaaa ggtggatggg taggttatat agggatatag
     5281 cacagagata tatagcaaag agatactttt gagcaatgtt tgtggaagcg gtattcgcaa
     5341 tattttagta gctcgttaca gtccggtgcg tttttggttt tttgaaagtg cgtcatcaga
     5401 gcgcttttgg ttttcaaaag cgctctgaag ttcctatact ttctagctag agaataggaa
     5461 cttcccgagc ggccgcgatt atcaaaaagg atcttcacct agatcctttt aaattaaaa
//
