# Supplementary material for: Improving therapeutic protein secretion in the probiotic yeast Saccharomyces boulardii using a multifactorial engineering approach
Source: Microb Cell Fact. 2023 Jun 7;22:109. doi: 10.1186/s12934-023-02117-y (PMC10245609; doi:10.1186/s12934-023-02117-y)
Supplement: Supplementary file 9 — Additional file 9. Plasmids generated in this study. [file 12934_2023_2117_MOESM9_ESM.zip › Plasmids 3/DD383.gb]

LOCUS       DD383_Cas9_pCCW12_APE1_ 9343 bp ds-DNA     circular     31-DEC-2022
DEFINITION  .
FEATURES             Location/Qualifiers
     sig_peptide     4043..4093
                     /label="2x NLS Tag"
                     /ApEinfo_revcolor="#85dae9"
                     /ApEinfo_fwdcolor="#85dae9"
     terminator      4109..4333
                     /label="ScENO2 Terminator"
                     /ApEinfo_revcolor="#ff9ccd"
                     /ApEinfo_fwdcolor="#ff9ccd"
     misc_feature    complement(4311..4337)
                     /label="qpr rev"
                     /ApEinfo_revcolor="#f8d3a9"
                     /ApEinfo_fwdcolor="#f8d3a9"
     protein_bind    complement(4338..4341)
                     /label="BsmBI"
                     /ApEinfo_revcolor="#b1ff67"
                     /ApEinfo_fwdcolor="#b1ff67"
     protein_bind    complement(4343..4343)
                     /label="BsmBI"
                     /ApEinfo_revcolor="#b1ff67"
                     /ApEinfo_fwdcolor="#b1ff67"
     misc_feature    4613..4632
                     /label="APE1 gRNA3"
                     /ApEinfo_revcolor="#75c6a9"
                     /ApEinfo_fwdcolor="#75c6a9"
     misc_feature    complement(4613..4632)
                     /label="APE1"
                     /ApEinfo_revcolor="#ff9ccd"
                     /ApEinfo_fwdcolor="#ff9ccd"
     misc_feature    4709..4712
                     /label="Delete this?"
                     /ApEinfo_revcolor="#c7b0e3"
                     /ApEinfo_fwdcolor="#c7b0e3"
     terminator      4713..4725
                     /label="SUP4 terminator"
                     /ApEinfo_revcolor="#c6c9d1"
                     /ApEinfo_fwdcolor="#c6c9d1"
     misc_feature    4713..4734
                     /label="tSUP4 fragment"
                     /ApEinfo_revcolor="#f8d3a9"
                     /ApEinfo_fwdcolor="#f8d3a9"
     misc_feature    4726..4734
                     /label="filler for annealing"
                     /ApEinfo_revcolor="#85dae9"
                     /ApEinfo_fwdcolor="#85dae9"
     protein_bind    complement(4739..4742)
                     /label="BsmBI"
                     /ApEinfo_revcolor="#b1ff67"
                     /ApEinfo_fwdcolor="#b1ff67"
     protein_bind    complement(4744..4744)
                     /label="BsmBI"
                     /ApEinfo_revcolor="#b1ff67"
                     /ApEinfo_fwdcolor="#b1ff67"
     protein_bind    complement(4749..4752)
                     /label="BsmBI"
                     /ApEinfo_revcolor="#b1ff67"
                     /ApEinfo_fwdcolor="#b1ff67"
     protein_bind    complement(4754..4759)
                     /label="BsmBI"
                     /ApEinfo_revcolor="#b1ff67"
                     /ApEinfo_fwdcolor="#b1ff67"
     misc_feature    4760..4902
                     /label="Con5"
                     /ApEinfo_revcolor="#ffef86"
                     /ApEinfo_fwdcolor="#ffef86"
     promoter        4934..5310
                     /label="AgTEF Promoter"
                     /ApEinfo_revcolor="#b4abac"
                     /ApEinfo_fwdcolor="#b4abac"
     CDS             5313..5885
                     /label="NAT (Nourseothricin Acetyltransferase)"
                     /ApEinfo_revcolor="#d59687"
                     /ApEinfo_fwdcolor="#d59687"
     terminator      5886..6087
                     /label="AgTEF Terminator"
                     /ApEinfo_revcolor="#b4abac"
                     /ApEinfo_fwdcolor="#b4abac"
     rep_origin      6092..6208
                     /label="CEN6"
                     /ApEinfo_revcolor="#d6b295"
                     /ApEinfo_fwdcolor="#d6b295"
     rep_origin      6209..6599
                     /label="ARS4"
                     /ApEinfo_revcolor="#b4abac"
                     /ApEinfo_fwdcolor="#b4abac"
     terminator      complement(6612..6638)
                     /label="KanR Terminator"
                     /ApEinfo_revcolor="#b1ff67"
                     /ApEinfo_fwdcolor="#b1ff67"
     CDS             complement(6639..7454)
                     /label="KanR"
                     /ApEinfo_revcolor="#008000"
                     /ApEinfo_fwdcolor="#008000"
     promoter        complement(7455..7602)
                     /label="KanR Promoter"
                     /ApEinfo_revcolor="#b1ff67"
                     /ApEinfo_fwdcolor="#b1ff67"
     rep_origin      complement(7603..8366)
                     /label="ColE1"
                     /ApEinfo_revcolor="#7f7f7f"
                     /ApEinfo_fwdcolor="#7f7f7f"
     misc_feature    8388..8530
                     /label="Con1"
                     /ApEinfo_revcolor="#ffef86"
                     /ApEinfo_fwdcolor="#ffef86"
     protein_bind    8531..8536
                     /label="BsmBI"
                     /ApEinfo_revcolor="#b1ff67"
                     /ApEinfo_fwdcolor="#b1ff67"
     protein_bind    8538..8541
                     /label="BsmBI"
                     /ApEinfo_revcolor="#b1ff67"
                     /ApEinfo_fwdcolor="#b1ff67"
     misc_feature    8538..8562
                     /label="Con1 scar"
                     /ApEinfo_revcolor="#ffef86"
                     /ApEinfo_fwdcolor="#ffef86"
     promoter        8567..9266
                     /label="ScCCW12 Promoter"
                     /ApEinfo_revcolor="#84b0dc"
                     /ApEinfo_fwdcolor="#84b0dc"
     CDS             9276..4033
                     /label="Cas9"
                     /ApEinfo_revcolor="#85dae9"
                     /ApEinfo_fwdcolor="#85dae9"
ORIGIN
        1 gtacaaggtg ccctctaaga agttcaaggt gctcgggaac accgaccggc attccatcaa
       61 gaaaaatctg atcggagctc tcctctttga ttcaggggaa accgctgaag caacccgcct
      121 caagcggact gctagacggc ggtacaccag gaggaagaac cggatttgtt accttcaaga
      181 gatattctcc aacgaaatgg caaaggtcga cgacagcttc ttccataggc tggaagaatc
      241 attcctcgtg gaagaggata agaagcatga acggcatccc atcttcggta atatcgtcga
      301 cgaggtggcc tatcacgaga aatacccaac catctaccat cttcgcaaaa agctggtgga
      361 ctcaaccgac aaggcagacc tccggcttat ctacctggcc ctggcccaca tgatcaagtt
      421 cagaggccac ttcctgatcg agggcgacct caatcctgac aatagcgatg tggataaact
      481 gttcatccag ctggtgcaga cttacaacca gctctttgaa gagaacccca tcaatgcaag
      541 cggagtcgat gccaaggcca ttctgtcagc ccggctgtca aagagccgca gacttgagaa
      601 tcttatcgct cagctgccgg gtgaaaagaa aaatggactg ttcgggaacc tgattgctct
      661 ttcacttggg ctgactccca atttcaagtc taatttcgac ctggcagagg atgccaagct
      721 gcaactgtcc aaggacacct atgatgacga tctcgacaac ctcctggccc agatcggtga
      781 ccaatacgcc gaccttttcc ttgctgctaa gaatctttct gacgccatcc tgctgtctga
      841 cattctccgc gtgaacactg aaatcaccaa ggcccctctt tcagcttcaa tgattaagcg
      901 gtatgatgag caccaccagg acctgaccct gcttaaggca ctcgtccggc agcagcttcc
      961 ggagaagtac aaggaaatct tctttgacca gtcaaagaat ggatacgccg gctacatcga
     1021 cggaggtgcc tcccaagagg aattttataa gtttatcaaa cctatccttg agaagatgga
     1081 cggcaccgaa gagctcctcg tgaaactgaa tcgggaggat ctgctgcgga agcagcgcac
     1141 tttcgacaat gggagcattc cccaccagat ccatcttggg gagcttcacg ccatccttcg
     1201 gcgccaagag gacttctacc cctttcttaa ggacaacagg gagaagattg agaaaattct
     1261 cactttccgc atcccctact acgtgggacc cctcgccaga ggaaatagcc ggtttgcttg
     1321 gatgaccaga aagtcagaag aaactatcac tccctggaac ttcgaagagg tggtggacaa
     1381 gggagccagc gctcagtcat tcatcgaacg gatgactaac ttcgataaga acctccccaa
     1441 tgagaaggtc ctgccgaaac attccctgct ctacgagtac tttaccgtgt acaacgagct
     1501 gaccaaggtg aaatatgtca ccgaagggat gaggaagccc gcattcctgt caggcgaaca
     1561 aaagaaggca attgtggacc ttctgttcaa gaccaataga aaggtgaccg tgaagcagct
     1621 gaaggaggac tatttcaaga aaattgaatg cttcgactct gtggagatta gcggggtcga
     1681 agatcggttc aacgcaagcc tgggtactta ccatgatctg cttaagatca tcaaggacaa
     1741 ggattttctg gacaatgagg agaacgagga catccttgag gacattgtcc tgactctcac
     1801 tctgttcgag gaccgggaaa tgatcgagga gaggcttaag acctacgccc atctgttcga
     1861 cgataaagtg atgaagcaac ttaaacggag aagatatacc ggatggggac gccttagccg
     1921 caaactcatc aacggaatcc gggacaaaca gagcggaaag accattcttg atttccttaa
     1981 gagcgacgga ttcgctaatc gcaacttcat gcaacttatc catgatgatt ccctgacctt
     2041 taaggaggac atccagaagg cccaagtgtc tggacaaggt gactcactgc acgagcatat
     2101 cgcaaatctg gctggttcac ccgctattaa gaagggtatt ctccagaccg tgaaagtcgt
     2161 ggacgagctg gtcaaggtga tgggtcgcca taaaccagag aacattgtca tcgagatggc
     2221 cagggaaaac cagactaccc agaagggaca gaagaacagc agggagcgga tgaaaagaat
     2281 tgaggaaggg attaaggagc tcgggtcaca gatccttaaa gagcacccgg tggaaaacac
     2341 ccagcttcag aatgagaagc tctatctgta ctaccttcaa aatggacgcg atatgtatgt
     2401 ggaccaagag cttgatatca acaggctctc agactacgac gtggaccata tcgtccctca
     2461 gagcttcctc aaagacgact caattgacaa taaggtgctg actcgctcag acaagaaccg
     2521 gggaaagtca gataacgtgc cctcagagga agtcgtgaaa aagatgaaga actattggcg
     2581 ccagcttctg aacgcaaagc tgatcactca gcggaagttc gacaatctca ctaaggctga
     2641 gaggggcgga ctgagcgaac tggacaaagc aggattcatt aaacggcaac ttgtggagac
     2701 tcggcagatt actaaacatg tcgcccaaat ccttgactca cgcatgaata ccaagtacga
     2761 cgaaaacgac aaacttatcc gcgaggtgaa ggtgattacc ctgaagtcca agctggtcag
     2821 cgatttcaga aaggactttc aattctacaa agtgcgggag atcaataact atcatcatgc
     2881 tcatgacgca tatctgaatg ccgtggtggg aaccgccctg atcaagaagt acccaaagct
     2941 ggaaagcgag ttcgtgtacg gagactacaa ggtctacgac gtgcgcaaga tgattgccaa
     3001 atctgagcag gagatcggaa aggccaccgc aaagtacttc ttctacagca acatcatgaa
     3061 tttcttcaag accgaaatca cccttgcaaa cggtgagatc cggaagaggc cgctcatcga
     3121 gactaatggg gagactggcg aaatcgtgtg ggacaagggc agagatttcg ctaccgtgcg
     3181 caaagtgctt tctatgcctc aagtgaacat cgtgaagaaa accgaggtgc aaaccggagg
     3241 cttttctaag gaatcaatcc tccccaagcg caactccgac aagctcattg caaggaagaa
     3301 ggattgggac cctaagaagt acggcggatt cgattcacca actgtggctt attctgtcct
     3361 ggtcgtggct aaggtggaaa aaggaaagtc taagaagctc aagagcgtga aggaactgct
     3421 gggtatcacc attatggagc gcagctcctt cgagaagaac ccaattgact ttctcgaagc
     3481 caaaggttac aaggaagtca agaaggacct tatcatcaag ctcccaaagt atagcctgtt
     3541 cgaactggag aatgggcgga agcggatgct cgcctccgct ggcgaacttc agaagggtaa
     3601 tgagctggct ctcccctcca agtacgtgaa tttcctctac cttgcaagcc attacgagaa
     3661 gctgaagggg agccccgagg acaacgagca aaagcaactg tttgtggagc agcataagca
     3721 ttatctggac gagatcattg agcagatttc cgagttttct aaacgcgtca ttctcgctga
     3781 tgccaacctc gataaagtcc ttagcgcata caataagcac agagacaaac caattcggga
     3841 gcaggctgag aatatcatcc acctgttcac cctcaccaat cttggtgccc ctgccgcatt
     3901 caagtacttc gacaccacca tcgaccggaa acgctatacc tccaccaaag aagtgctgga
     3961 cgccaccctc atccaccaga gcatcaccgg actttacgaa actcggattg acctctcaca
     4021 gctcggaggg gatgagggag ctgatccaaa aaagaagaga aaggtagatc caaaaaagaa
     4081 gagaaaggta taaggatcct aactcgagag tgcttttaac taagaattat tagtcttttc
     4141 tgcttatttt ttcatcatag tttagaacac tttatattaa cgaatagttt atgaatctat
     4201 ttaggtttaa aaattgatac agttttataa gttacttttt caaagactcg tgctgtctat
     4261 tgcataatgc actggaaggg gaaaaaaaag gtgcacacgc gtggcttttt cttgaatttg
     4321 cagtttgaaa aatgctgcca atgtctttga aaagataatg tatgattatg ctttcactca
     4381 tatttataca gaaacttgat gttttctttc gagtatatac aaggttatta catgtacgtt
     4441 tgaagtacaa ctctagattt tgtagtgccc tcttgggcta gcggtaaagg tgcgcatttt
     4501 ttcacaccct acaatgttct gttcaaaaga ttttggtcaa acgctgtaga agtgaaagtt
     4561 ggtgcgcatg tttcggcgtt cgaaacttct ccgcagtgaa agataaatga tcCTTCAGCA
     4621 GGTTTACCGA AAgttttaga gctagaaata gcaagttaaa ataaggctag tccgttatca
     4681 acttgaaaaa gtggcaccga gtcggtgctt ttgtttttta tgtctggact gacaGCTGga
     4741 tgtgGCTGaa gttgagacga cgcacaaggt cagggcactc atgcgacaat caactcgatg
     4801 catgatccgc accattgtcg aggggccagc gtcaatagtg ccgatgacca cagacccggt
     4861 taagacatag ccgaatggag ccgcgccgac cacagaatga taactagtgc actgcagtac
     4921 agcagtacag tttagcttgc ctcgtccccg ccgggtcacc cggccagcga catggaggcc
     4981 cagaataccc tccttgacag tcttgacgtg cgcagctcag gggcatgatg tgactgtcgc
     5041 ccgtacattt agcccataca tccccatgta taatcatttg catccataca ttttgatggc
     5101 cgcacggcgc gaagcaaaaa ttacggctcc tcgctccaga cctgcgagca gggaaacgct
     5161 cccctcacag acgcgttgaa ttgtccccac gccgcgcccc tgtagagaaa tataaaaggt
     5221 taggatttgc cactgaggtt cttctttcat atacttcctt ttaaaatctt gctaggatac
     5281 agttctcaca tcacatccga acataaacaa aaatgggtac taccttagat gatacagcct
     5341 acagatacag aacatcagtc cctggtgatg ctgaagcaat tgaggcttta gacggttcat
     5401 tcaccaccga caccgtcttt agagtaaccg ccaccggtga tggatttacc ttaagagaag
     5461 tcccagtcga ccctccatta actaaagtct ttccagatga tgaatctgat gacgaaagcg
     5521 acgacggaga agatggtgac ccagattcaa gaactttcgt agcatacggt gatgacggtg
     5581 atttggctgg ttttgtagtc gtttcttatt caggttggaa tagaaggttg accgttgaag
     5641 atatagaagt cgccccagag catagaggtc atggtgtagg aagagctttg atgggtttgg
     5701 ctacagaatt tgcaagagag agaggagccg gtcatttatg gttagaagtt actaatgtta
     5761 acgcccctgc tatccatgct tatagaagaa tgggtttcac attatgtggt ttagatactg
     5821 ctttatatga tggaacagca tctgacggtg aacaggcctt gtatatgtct atgccttgcc
     5881 cttaaagtaa ctgacaataa aaagattctt gttttcaaga acttgtcatt tgtatagttt
     5941 ttttatattg tagttgttct attttaatca aatgttagcg tgatttatat tttttttcgc
     6001 ctcgacatca tctgcccaga tgcgaagtta agtgcgcaga aagtaatatc atgcgtcaat
     6061 cgtatgtgaa tgctggtcgc tatactggag tatcacgtgc tataaaaata attataattt
     6121 aaatttttta atataaatat ataaattaaa aatagaaagt aaaaaaagaa attaaagaaa
     6181 aaatagtttt tgttttccga agatgtaaaa gactctaggg ggatcgccaa caaatactac
     6241 cttttatctt gctcttcctg ctctcaggta ttaatgccga attgtttcat cttgtctgtg
     6301 tagaaaacca cacacgaaaa tcctgtgatt ttacatttta cttatcgtta atcgaatgta
     6361 tatctattta atctgctttt cttgtctaat aaatatatat gtaaagtacg ctttttgttg
     6421 aaatttttta aacctttgtt tatttttttt tcttcattcc gtaactcttc taccttcttt
     6481 atttactttc taaaatccaa atacaaaaca taaaaataaa taaacacaga gtaaattccc
     6541 aaattattcc atcattaaaa gatacgaggc gcgtgtaagt tacaggcaag cgatccgtcc
     6601 cgagcggccg cgtgttacaa ccaattaacc aattctgatt agaaaaactc atcgagcatc
     6661 aaatgaaact gcaatttatt catatcagga ttatcaatac catatttttg aaaaagccgt
     6721 ttctgtaatg aaggagaaaa ctcaccgagg cagttccata ggatggcaag atcctggtat
     6781 cggtctgcga ttccgactcg tccaacatca atacaaccta ttaatttccc ctcgtcaaaa
     6841 ataaggttat caagtgagaa atcaccatga gtgacgactg aatccggtga gaatggcaaa
     6901 agcttatgca tttctttcca gacttgttca acaggccagc cattacgctc gtcatcaaaa
     6961 tcactcgcat caaccaaacc gttattcatt cgtgattgcg cctgagcgag gcgaaatacg
     7021 cgatcgctgt taaaaggaca attacaaaca ggaatcgaat gcaaccggcg caggaacact
     7081 gccagcgcat caacaatatt ttcacctgaa tcaggatatt cttctaatac ctggaatgct
     7141 gttttcccgg ggatcgcagt ggtgagtaac catgcatcat caggagtacg gataaaatgc
     7201 ttgatggtcg gaagaggcat aaattccgtc agccagttta gtctgaccat ctcatctgta
     7261 acatcattgg caacgctacc tttgccatgt ttcagaaaca actctggcgc atcgggcttc
     7321 ccatacaatc gatagattgt cgcacctgat tgcccgacat tatcgcgagc ccatttatac
     7381 ccatataaat cagcatccat gttggaattt aatcgcggcc tggagcaaga cgtttcccgt
     7441 tgaatatggc tcataacacc ccttgtatta ctgtttatgt aagcagacag ttttattgtt
     7501 catgatgata tatttttatc ttgtgcaatg taacatcaga gattttgaga cacaacgtgg
     7561 ctttgttgaa taaatcgaac ttttgctgag ttgaaggatc agtcatgacc aaaatccctt
     7621 aacgtgagtt ttcgttccac tgagcgtcag accccgtaga aaagatcaaa ggatcttctt
     7681 gagatccttt ttttctgcgc gtaatctgct gcttgcaaac aaaaaaacca ccgctaccag
     7741 cggtggtttg tttgccggat caagagctac caactctttt tccgaaggta actggcttca
     7801 gcagagcgca gataccaaat actgttcttc tagtgtagcc gtagttaggc caccacttca
     7861 agaactctgt agcaccgcct acatacctcg ctctgctaat cctgttacca gtggctgctg
     7921 ccagtggcga taagtcgtgt cttaccgggt tggactcaag acgatagtta ccggataagg
     7981 cgcagcggtc gggctgaacg gggggttcgt gcacacagcc cagcttggag cgaacgacct
     8041 acaccgaact gagataccta cagcgtgagc tatgagaaag cgccacgctt cccgaaggga
     8101 gaaaggcgga caggtatccg gtaagcggca gggtcggaac aggagagcgc acgagggagc
     8161 ttccaggggg aaacgcctgg tatctttata gtcctgtcgg gtttcgccac ctctgacttg
     8221 agcgtcgatt tttgtgatgc tcgtcagggg ggcggagcct atggaaaaac gccagcaacg
     8281 cggccttttt acggttcctg gccttttgct ggccttttgc tcacatgttc tttcctgcgt
     8341 tatcccctga ttctgtggat aaccgtgcCC CTgaattcgc atctagaacg gggtcatcac
     8401 ggctcatcat gcgccaaaca aatgtgtgca atacacgctc ggatgactgc atgatgaccg
     8461 cactgactgg ggacagcaga tccacctaag cctgtgagag aagcagacac ccgacagatc
     8521 aaggcagtta cgtctcacca aaccagatgt caacacagct acaacgcacc catgaaccac
     8581 acggttagtc caaaaggggc agttcagatt ccagatgcgg gaattagctt gctgccaccc
     8641 tcacctcact aacgctgcgg tgtgcggata cttcatgcta tttatagacg cgcgtgtcgg
     8701 aatcagcacg cgcaagaacc aaatgggaaa atcggaatgg gtccagaact gctttgagtg
     8761 ctggctattg gcgtctgatt tccgttttgg gaatcctttg ccgcgcgccc ctctcaaaac
     8821 tccgcacaag tcccagaaag cgggaaagaa ataaaacgcc accaaaaaaa aaaaaataaa
     8881 agccaatcct cgaagcgtgg gtggtaggcc ctggattatc ccgtacaagt atttctcagg
     8941 agtaaaaaaa ccgtttgttt tggaatttcc catttcgcgg ccacctacgc cgctatcttt
     9001 gcaacaacta tctgcgataa ctcagcaaat tttgcatatt cgtgttgcag tattgcgata
     9061 atgggagtct tacttccaac ataacggcag aaagaaatgt gagaaaattt tgcatccttt
     9121 gcctccgttc aagtatataa agtcggcatg cttgataatc tttctttcca tcctacattg
     9181 ttctaattat tcttattctc ctttattctt tcctaacata ccaagaaatt aatcttctgt
     9241 cattcgctta aacactatat caataaagat ctatggacaa gaagtattct atcggactgg
     9301 atatcgggac taatagcgtc gggtgggccg tgatcactga cga
//
