# Supplementary material for: Improving therapeutic protein secretion in the probiotic yeast Saccharomyces boulardii using a multifactorial engineering approach
Source: Microb Cell Fact. 2023 Jun 7;22:109. doi: 10.1186/s12934-023-02117-y (PMC10245609; doi:10.1186/s12934-023-02117-y)
Supplement: Supplementary file 9 — Additional file 9. Plasmids generated in this study. [file 12934_2023_2117_MOESM9_ESM.zip › Plasmids 3/DD489.gb]

LOCUS       DD489_pTDH3,_alpha_Fact 5074 bp ds-DNA     circular     31-DEC-2022
DEFINITION  .
FEATURES             Location/Qualifiers
     misc_feature    752..894
                     /label="ConS"
                     /ApEinfo_revcolor="#ffef86"
                     /ApEinfo_fwdcolor="#ffef86"
     protein_bind    895..900
                     /label="BsmBI"
                     /ApEinfo_revcolor="#b1ff67"
                     /ApEinfo_fwdcolor="#b1ff67"
     primer          896..923
                     /label="DD pr001"
                     /note="sequence: gtctcactgaactggccgataattgcag"
                     /ApEinfo_revcolor="#b4abac"
                     /ApEinfo_fwdcolor="#b4abac"
     protein_bind    902..905
                     /label="BsmBI"
                     /ApEinfo_revcolor="#b1ff67"
                     /ApEinfo_fwdcolor="#b1ff67"
     misc_feature    902..926
                     /label="ConS scar"
                     /ApEinfo_revcolor="#ffef86"
                     /ApEinfo_fwdcolor="#ffef86"
     promoter        931..1610
                     /label="ScTDH3 Promoter"
                     /ApEinfo_revcolor="#84b0dc"
                     /ApEinfo_fwdcolor="#84b0dc"
     primer          1336..1357
                     /label="SPCpr196"
                     /note="sequence: gcaattgacccacgcatgtatc"
                     /ApEinfo_revcolor="#d59687"
                     /ApEinfo_fwdcolor="#d59687"
     primer          complement(1581..1613)
                     /label="DDpr641"
                     /note="sequence: CATtttgtttgtttatgtgtgtttattcgaaac"
                     /ApEinfo_revcolor="#b1ff67"
                     /ApEinfo_fwdcolor="#b1ff67"
     misc_feature    1611..1877
                     /label="cerevisiae alpha prepro-"
                     /ApEinfo_revcolor="#ff9ccd"
                     /ApEinfo_fwdcolor="#ff9ccd"
     primer          1813..1834
                     /label="DDpr214"
                     /note="sequence: CTACTATTGCCAGCATTGCTGC"
                     /ApEinfo_revcolor="#ff9ccd"
                     /ApEinfo_fwdcolor="#ff9ccd"
     misc_feature    1878..1895
                     /label="6X-HIS"
                     /ApEinfo_revcolor="#f8d3a9"
                     /ApEinfo_fwdcolor="#f8d3a9"
     misc_feature    1896..1925
                     /label="NPB-A2"
                     /ApEinfo_revcolor="#ffef86"
                     /ApEinfo_fwdcolor="#ffef86"
     misc_feature    1926..1958
                     /label="c-myc"
                     /ApEinfo_revcolor="#faac61"
                     /ApEinfo_fwdcolor="#faac61"
     terminator      1962..2185
                     /label="ScTDH1 Terminator"
                     /ApEinfo_revcolor="#ff9ccd"
                     /ApEinfo_fwdcolor="#ff9ccd"
     protein_bind    complement(2190..2193)
                     /label="BsmBI"
                     /ApEinfo_revcolor="#b1ff67"
                     /ApEinfo_fwdcolor="#b1ff67"
     protein_bind    complement(2195..2200)
                     /label="BsmBI"
                     /ApEinfo_revcolor="#b1ff67"
                     /ApEinfo_fwdcolor="#b1ff67"
     misc_feature    2201..2343
                     /label="Con1"
                     /ApEinfo_revcolor="#ffef86"
                     /ApEinfo_fwdcolor="#ffef86"
     protein_bind    2348..2353
                     /label="BsaI"
                     /ApEinfo_revcolor="#b1ff67"
                     /ApEinfo_fwdcolor="#b1ff67"
     protein_bind    2355..2358
                     /label="BsaI"
                     /ApEinfo_revcolor="#b1ff67"
                     /ApEinfo_fwdcolor="#b1ff67"
     promoter        2359..2535
                     /label="ScURA3 Promoter"
                     /ApEinfo_revcolor="#faac61"
                     /ApEinfo_fwdcolor="#faac61"
     CDS             2536..3339
                     /label="URA3"
                     /ApEinfo_revcolor="#faac61"
                     /ApEinfo_fwdcolor="#faac61"
     primer          complement(2564..2587)
                     /label="DDpr023"
                     /note="sequence: caacaggactaggatgagtagcag"
                     /ApEinfo_revcolor="#b4abac"
                     /ApEinfo_fwdcolor="#b4abac"
     primer          2708..2734
                     /label="DDpr111"
                     /note="sequence: TAAAAACACATGTGGATATCTTGACTG"
                     /ApEinfo_revcolor="#b4abac"
                     /ApEinfo_fwdcolor="#b4abac"
     primer          complement(2748..2775)
                     /label="DDpr114"
                     /note="sequence: TAATGCCTTTAGCGGCTTAACTGTGCCC"
                     /ApEinfo_revcolor="#85dae9"
                     /ApEinfo_fwdcolor="#85dae9"
     primer          complement(2752..2771)
                     /label="DDpr086"
                     /note="sequence: GCCTTTAGCGGCTTAACTGT"
                     /ApEinfo_revcolor="#f58a5e"
                     /ApEinfo_fwdcolor="#f58a5e"
     primer          complement(2818..2845)
                     /label="DDpr112"
                     /note="sequence: GCAATTTGACTGTATTACCAATGTCAGC"
                     /ApEinfo_revcolor="#b7e6d7"
                     /ApEinfo_fwdcolor="#b7e6d7"
     primer          2854..2875
                     /label="DDpr082"
                     /note="sequence: GCGGGTGTATACAGAATAGCAG"
                     /ApEinfo_revcolor="#9eafd2"
                     /ApEinfo_fwdcolor="#9eafd2"
     primer          complement(2854..2875)
                     /label="DDpr084"
                     /note="sequence: CTGCTATTCTGTATACACCCGC"
                     /ApEinfo_revcolor="#b7e6d7"
                     /ApEinfo_fwdcolor="#b7e6d7"
     primer          complement(2887..2910)
                     /label="DDpr083"
                     /note="sequence: CACCACACCGTGTGCATTCGTAAT"
                     /ApEinfo_revcolor="#f8d3a9"
                     /ApEinfo_fwdcolor="#f8d3a9"
     primer          complement(3085..3106)
                     /label="DDpr081"
                     /note="sequence: TTCCACCCATGTCTCTTTGAGC"
                     /ApEinfo_revcolor="#ffef86"
                     /ApEinfo_fwdcolor="#ffef86"
     primer          complement(3115..3138)
                     /label="DDpr110"
                     /note="sequence: TGTCATAATCAACCAATCGTAACC"
                     /ApEinfo_revcolor="#ff9ccd"
                     /ApEinfo_fwdcolor="#ff9ccd"
     primer          complement(3122..3149)
                     /label="DDpr080"
                     /note="sequence: CCCACACCGGGTGTCATAATCAACCAAT"
                     /ApEinfo_revcolor="#84b0dc"
                     /ApEinfo_fwdcolor="#84b0dc"
     primer          3303..3325
                     /label="DDpr116"
                     /note="sequence: ggaagcatatttgagaagatgcg"
                     /ApEinfo_revcolor="#b7e6d7"
                     /ApEinfo_fwdcolor="#b7e6d7"
     primer          3303..3328
                     /label="DDpr701"
                     /note="sequence: ggaagcatatttgagaagatgcggcc"
                     /ApEinfo_revcolor="#b1ff67"
                     /ApEinfo_fwdcolor="#b1ff67"
     terminator      3340..3417
                     /label="ScURA3 Terminator"
                     /ApEinfo_revcolor="#f8d3a9"
                     /ApEinfo_fwdcolor="#f8d3a9"
     primer          complement(3394..3428)
                     /label="DD224 pTDH3, alpha Factor, 6xHIS, NPB, c-myc, tTDH1, URA3, 2micron, AmpR-ColE1 REV"
                     /note="sequence: ttatttttatagcacgtgatggtctcaactcgggtaataactgatataattaaat"
                     /ApEinfo_revcolor="#f58a5e"
                     /ApEinfo_fwdcolor="#f58a5e"
     protein_bind    complement(3418..3421)
                     /label="BsaI"
                     /ApEinfo_revcolor="#b1ff67"
                     /ApEinfo_fwdcolor="#b1ff67"
     protein_bind    complement(3423..3428)
                     /label="BsaI"
                     /ApEinfo_revcolor="#b1ff67"
                     /ApEinfo_fwdcolor="#b1ff67"
     primer          3429..3464
                     /label="pYTK081 FWD"
                     /note="sequence: ttattacccgagttgagaccatcacgtgctataaaaataattataatttaaatttt"
                     /ApEinfo_revcolor="#b1ff67"
                     /ApEinfo_fwdcolor="#b1ff67"
     rep_origin      3429..3545
                     /label="CEN6"
                     /ApEinfo_revcolor="#d6b295"
                     /ApEinfo_fwdcolor="#d6b295"
     rep_origin      3546..3936
                     /label="ARS4"
                     /ApEinfo_revcolor="#b4abac"
                     /ApEinfo_fwdcolor="#b4abac"
     primer          complement(3917..3936)
                     /label="pYTK081 REV"
                     /note="sequence: tgataatcgcggccgctcgggacggatcgcttgcctgtaa"
                     /ApEinfo_revcolor="#b1ff67"
                     /ApEinfo_fwdcolor="#b1ff67"
     primer          3937..3956
                     /label="DD224 pTDH3, alpha Factor, 6xHIS, NPB, c-myc, tTDH1, URA3, 2micron, AmpR-ColE1 FWD"
                     /note="sequence: ttacaggcaagcgatccgtcccgagcggccgcgattatca"
                     /ApEinfo_revcolor="#f58a5e"
                     /ApEinfo_fwdcolor="#f58a5e"
     terminator      complement(3949..4045)
                     /label="AmpR Terminator"
                     /ApEinfo_revcolor="#f58a5e"
                     /ApEinfo_fwdcolor="#f58a5e"
     CDS             complement(4046..4903)
                     /label="AmpR"
                     /ApEinfo_revcolor="#9f4240"
                     /ApEinfo_fwdcolor="#9f4240"
     primer          complement(4051..4078)
                     /label="ISApr004"
                     /note="sequence: gctgagataggtgcctcactgattaagc"
                     /ApEinfo_revcolor="#85dae9"
                     /ApEinfo_fwdcolor="#85dae9"
     primer          complement(4051..4078)
                     /label="DD pr005"
                     /note="sequence: gctgagataggtgcctcactgattaagc"
                     /ApEinfo_revcolor="#d6b295"
                     /ApEinfo_fwdcolor="#d6b295"
     primer          complement(4061..4083)
                     /label="DDpr020"
                     /note="sequence: agatcgctgagataggtgcctca"
                     /ApEinfo_revcolor="#f8d3a9"
                     /ApEinfo_fwdcolor="#f8d3a9"
     primer          complement(4075..4096)
                     /label="SPCpr005"
                     /note="sequence: gaacgaaatagacagatcgctg"
                     /ApEinfo_revcolor="#85dae9"
                     /ApEinfo_fwdcolor="#85dae9"
     primer          complement(4130..4152)
                     /label="DDpr017"
                     /note="sequence: gtaagccctcccgtatcgtagtt"
                     /ApEinfo_revcolor="#ff9ccd"
                     /ApEinfo_fwdcolor="#ff9ccd"
     primer          complement(4209..4234)
                     /label="DD pr008"
                     /note="sequence: ccggctggctggtttattgctgataa"
                     /ApEinfo_revcolor="#84b0dc"
                     /ApEinfo_fwdcolor="#84b0dc"
     promoter        complement(4904..5034)
                     /label="AmpR Promoter"
                     /ApEinfo_revcolor="#f58a5e"
                     /ApEinfo_fwdcolor="#f58a5e"
     rep_origin      complement(5035..724)
                     /label="ColE1"
                     /ApEinfo_revcolor="#7f7f7f"
                     /ApEinfo_fwdcolor="#7f7f7f"
ORIGIN
        1 agcgtcagac cccgtagaaa agatcaaagg atcttcttga gatccttttt ttctgcgcgt
       61 aatctgctgc ttgcaaacaa aaaaaccacc gctaccagcg gtggtttgtt tgccggatca
      121 agagctacca actctttttc cgaaggtaac tggcttcagc agagcgcaga taccaaatac
      181 tgttcttcta gtgtagccgt agttaggcca ccacttcaag aactctgtag caccgcctac
      241 atacctcgct ctgctaatcc tgttaccagt ggctgctgcc agtggcgata agtcgtgtct
      301 taccgggttg gactcaagac gatagttacc ggataaggcg cagcggtcgg gctgaacggg
      361 gggttcgtgc acacagccca gcttggagcg aacgacctac accgaactga gatacctaca
      421 gcgtgagcta tgagaaagcg ccacgcttcc cgaagggaga aaggcggaca ggtatccggt
      481 aagcggcagg gtcggaacag gagagcgcac gagggagctt ccagggggaa acgcctggta
      541 tctttatagt cctgtcgggt ttcgccacct ctgacttgag cgtcgatttt tgtgatgctc
      601 gtcagggggg cggagcctat ggaaaaacgc cagcaacgcg gcctttttac ggttcctggc
      661 cttttgctgg ccttttgctc acatgttctt tcctgcgtta tcccctgatt ctgtggataa
      721 ccgtgcggcc gcccctgaat tcgcatctag atggtagagc cacaaacagc cggtacaagc
      781 aacgatctcc aggaccatct gaatcatgcg cggatgacac gaactcacga cggcgatcac
      841 agacattaac ccacagtaca gacactgcga caacgtggca attcgtcgca ataccgtctc
      901 actgaactgg ccgataattg cagacgaacg cagttcgagt ttatcattat caatactgcc
      961 atttcaaaga atacgtaaat aattaatagt agtgattttc ctaactttat ttagtcaaaa
     1021 aattagcctt ttaattctgc tgtaacccgt acatgcccaa aatagggggc gggttacaca
     1081 gaatatataa catcgtaggt gtctgggtga acagtttatt cctggcatcc actaaatata
     1141 atggagcccg ctttttaagc tggcatccag aaaaaaaaag aatcccagca ccaaaatatt
     1201 gttttcttca ccaaccatca gttcataggt ccattctctt agcgcaacta cagagaacag
     1261 gggcacaaac aggcaaaaaa cgggcacaac ctcaatggag tgatgcaacc tgcctggagt
     1321 aaatgatgac acaaggcaat tgacccacgc atgtatctat ctcattttct tacaccttct
     1381 attaccttct gctctctctg atttggaaaa agctgaaaaa aaaggttgaa accagttccc
     1441 tgaaattatt cccctacttg actaataagt atataaagac ggtaggtatt gattgtaatt
     1501 ctgtaaatct atttcttaaa cttcttaaat tctactttta tagttagtct tttttttagt
     1561 tttaaaacac caagaactta gtttcgaata aacacacata aacaaacaaa ATGAGATTTC
     1621 CTTCAATTTT TACTGCAGTT TTATTCGCAG CATCCTCCGC ATTAGCTGCT CCAGTCAACA
     1681 CTACAACAGA AGATGAAACG GCACAAATTC CGGCTGAAGC TGTCATCGGT TACTTAGATT
     1741 TAGAAGGGGA TTTCGATGTT GCTGTTTTGC CATTTTCCAA CAGCACAAAT AACGGGTTAT
     1801 TGTTTATAAA TACTACTATT GCCAGCATTG CTGCTAAAGA AGAAGGGGTA TCTTTGGATA
     1861 AAAGAGAGGC TGAAGCTcat catcaccatc accacGACTA CTGGTTCCAG AGACACGGTC
     1921 ATCGTATGGA ACAAAAACTT ATTTCTGAAG AAGATCTGtg aataaagcaa tcttgatgag
     1981 gataatgatt tttttttgaa tatacataaa tactaccgtt tttctgctag attttgtgat
     2041 gacgtaaata agtacatatt actttttaag ccaagacaag attaagcatt aactttaccc
     2101 ttttctttct aagtttcaat attagttatc actgtttaaa agttatggcg agaacgtcgg
     2161 cggttaaaat atattaccct gaacggctgc caatgagacg acggggtcat cacggctcat
     2221 catgcgccaa acaaatgtgt gcaatacacg ctcggatgac tgcatgatga ccgcactgac
     2281 tggggacagc agatccacct aagcctgtga gagaagcaga cacccgacag atcaaggcag
     2341 ttaagtcggt ctcatacacg gtttccttga aatttttttg attcggtaat ctccgaacag
     2401 aaggaagaac gaaggaagga gcacagactt agattggtat atatacgcat atgtagtgtt
     2461 gaagaaacat gaaattgccc agtattctta acccaactgc acagaacaaa aacgtgcagg
     2521 aaacgaagat aaatcatgtc gaaagctaca tataaggaac gtgctgctac tcatcctagt
     2581 cctgttgctg ccaagctatt taatatcatg cacgaaaagc aaacaaactt gtgtgcttca
     2641 ttggatgttc gtaccaccaa ggaattactg gagttagttg aagcattagg tcccaaaatt
     2701 tgtttactaa aaacacatgt ggatatcttg actgattttt ccatggaggg cacagttaag
     2761 ccgctaaagg cattatccgc caagtacaat tttttactct tcgaggacag aaaatttgct
     2821 gacattggta atacagtcaa attgcagtac tctgcgggtg tatacagaat agcagaatgg
     2881 gcagacatta cgaatgcaca cggtgtggtg ggcccaggta ttgttagcgg tttgaagcag
     2941 gcggcagaag aagtaacaaa ggaacctaga ggccttttga tgttagcaga attgtcatgc
     3001 aagggctccc tatctactgg agaatatact aagggtactg ttgacattgc gaagagcgac
     3061 aaagattttg ttatcggctt tattgctcaa agagacatgg gtggaagaga tgaaggttac
     3121 gattggttga ttatgacacc cggtgtgggt ttagatgaca agggagatgc attgggtcaa
     3181 cagtatagaa ccgtggatga tgtggtttct acaggatctg acattattat tgttggaaga
     3241 ggactatttg caaagggaag ggatgctaag gtagagggtg aacgttacag aaaagcaggc
     3301 tgggaagcat atttgagaag atgcggccag caaaactaaa aaactgtatt ataagtaaat
     3361 gcatgtatac taaactcaca aattagagct tcaatttaat tatatcagtt attacccgag
     3421 ttgagaccat cacgtgctat aaaaataatt ataatttaaa ttttttaata taaatatata
     3481 aattaaaaat agaaagtaaa aaaagaaatt aaagaaaaaa tagtttttgt tttccgaaga
     3541 tgtaaaagac tctaggggga tcgccaacaa atactacctt ttatcttgct cttcctgctc
     3601 tcaggtatta atgccgaatt gtttcatctt gtctgtgtag aaaaccacac acgaaaatcc
     3661 tgtgatttta cattttactt atcgttaatc gaatgtatat ctatttaatc tgcttttctt
     3721 gtctaataaa tatatatgta aagtacgctt tttgttgaaa ttttttaaac ctttgtttat
     3781 ttttttttct tcattccgta actcttctac cttctttatt tactttctaa aatccaaata
     3841 caaaacataa aaataaataa acacagagta aattcccaaa ttattccatc attaaaagat
     3901 acgaggcgcg tgtaagttac aggcaagcga tccgtcccga gcggccgcga ttatcaaaaa
     3961 ggatcttcac ctagatcctt ttaaattaaa aatgaagttt taaatcaatc taaagtatat
     4021 atgagtaaac ttggtctgac agttaccaat gcttaatcag tgaggcacct atctcagcga
     4081 tctgtctatt tcgttcatcc atagttgcct gactccccgt cgtgtagata actacgatac
     4141 gggagggctt accatctggc cccagtgctg caatgatacc gcgggaccca cgctcaccgg
     4201 ctccagattt atcagcaata aaccagccag ccggaagggc cgagcgcaga agtggtcctg
     4261 caactttatc cgcctccatc cagtctatta attgttgccg ggaagctaga gtaagtagtt
     4321 cgccagttaa tagtttgcgc aacgttgttg ccattgctac aggcatcgtg gtgtcacgct
     4381 cgtcgtttgg tatggcttca ttcagctccg gttcccaacg atcaaggcga gttacatgat
     4441 cccccatgtt gtgcaaaaaa gcggttagct ccttcggtcc tccgatcgtt gtcagaagta
     4501 agttggccgc agtgttatca ctcatggtta tggcagcact gcataattct cttactgtca
     4561 tgccatccgt aagatgcttt tctgtgactg gtgagtactc aaccaagtca ttctgagaat
     4621 agtgtatgcg gcgaccgagt tgctcttgcc cggcgtcaat acgggataat accgcgccac
     4681 atagcagaac tttaaaagtg ctcatcattg gaaaacgttc ttcggggcga aaactctcaa
     4741 ggatcttacc gctgttgaga tccagttcga tgtaacccac tcgtgcaccc aactgatctt
     4801 cagcatcttt tactttcacc agcgtttctg ggtgagcaaa aacaggaagg caaaatgccg
     4861 caaaaaaggg aataagggcg acacggaaat gttgaatact catactcttc ctttttcaat
     4921 attattgaag catttatcag ggttattgtc tcatgagcgg atacatattt gaatgtattt
     4981 agaaaaataa acaaataggg gttccgcgca catttccccg aaaagtgcca cctgtcatga
     5041 ccaaaatccc ttaacgtgag ttttcgttcc actg
//
