# Supplementary material for: Improving therapeutic protein secretion in the probiotic yeast Saccharomyces boulardii using a multifactorial engineering approach
Source: Microb Cell Fact. 2023 Jun 7;22:109. doi: 10.1186/s12934-023-02117-y (PMC10245609; doi:10.1186/s12934-023-02117-y)
Supplement: Supplementary file 9 — Additional file 9. Plasmids generated in this study. [file 12934_2023_2117_MOESM9_ESM.zip › Plasmids 3/DD287.gb]

LOCUS       DD287_Cas9_pCCW12_VPS17 9343 bp ds-DNA     circular     31-DEC-2022
DEFINITION  .
FEATURES             Location/Qualifiers
     sig_peptide     4044..4094
                     /label="2x NLS Tag"
                     /ApEinfo_revcolor="#85dae9"
                     /ApEinfo_fwdcolor="#85dae9"
     terminator      4110..4334
                     /label="ScENO2 Terminator"
                     /ApEinfo_revcolor="#ff9ccd"
                     /ApEinfo_fwdcolor="#ff9ccd"
     misc_feature    complement(4312..4338)
                     /label="qpr rev"
                     /ApEinfo_revcolor="#f8d3a9"
                     /ApEinfo_fwdcolor="#f8d3a9"
     protein_bind    complement(4339..4342)
                     /label="BsmBI"
                     /ApEinfo_revcolor="#b1ff67"
                     /ApEinfo_fwdcolor="#b1ff67"
     protein_bind    complement(4344..4344)
                     /label="BsmBI"
                     /ApEinfo_revcolor="#b1ff67"
                     /ApEinfo_fwdcolor="#b1ff67"
     misc_feature    4614..4633
                     /label="VPS17 sgRNA"
                     /ApEinfo_revcolor="#85dae9"
                     /ApEinfo_fwdcolor="#85dae9"
     misc_feature    complement(4614..4633)
                     /label="VPS17"
                     /ApEinfo_revcolor="#c6c9d1"
                     /ApEinfo_fwdcolor="#c6c9d1"
     misc_feature    4710..4713
                     /label="Delete this?"
                     /ApEinfo_revcolor="#c7b0e3"
                     /ApEinfo_fwdcolor="#c7b0e3"
     terminator      4714..4726
                     /label="SUP4 terminator"
                     /ApEinfo_revcolor="#c6c9d1"
                     /ApEinfo_fwdcolor="#c6c9d1"
     misc_feature    4714..4735
                     /label="tSUP4 fragment"
                     /ApEinfo_revcolor="#f8d3a9"
                     /ApEinfo_fwdcolor="#f8d3a9"
     misc_feature    4727..4735
                     /label="filler for annealing"
                     /ApEinfo_revcolor="#85dae9"
                     /ApEinfo_fwdcolor="#85dae9"
     protein_bind    complement(4740..4743)
                     /label="BsmBI"
                     /ApEinfo_revcolor="#b1ff67"
                     /ApEinfo_fwdcolor="#b1ff67"
     protein_bind    complement(4745..4745)
                     /label="BsmBI"
                     /ApEinfo_revcolor="#b1ff67"
                     /ApEinfo_fwdcolor="#b1ff67"
     protein_bind    complement(4750..4753)
                     /label="BsmBI"
                     /ApEinfo_revcolor="#b1ff67"
                     /ApEinfo_fwdcolor="#b1ff67"
     protein_bind    complement(4755..4760)
                     /label="BsmBI"
                     /ApEinfo_revcolor="#b1ff67"
                     /ApEinfo_fwdcolor="#b1ff67"
     misc_feature    4761..4903
                     /label="Con5"
                     /ApEinfo_revcolor="#ffef86"
                     /ApEinfo_fwdcolor="#ffef86"
     promoter        4935..5311
                     /label="AgTEF Promoter"
                     /ApEinfo_revcolor="#b4abac"
                     /ApEinfo_fwdcolor="#b4abac"
     CDS             5314..5886
                     /label="NAT (Nourseothricin Acetyltransferase)"
                     /ApEinfo_revcolor="#d59687"
                     /ApEinfo_fwdcolor="#d59687"
     terminator      5887..6088
                     /label="AgTEF Terminator"
                     /ApEinfo_revcolor="#b4abac"
                     /ApEinfo_fwdcolor="#b4abac"
     rep_origin      6093..6209
                     /label="CEN6"
                     /ApEinfo_revcolor="#d6b295"
                     /ApEinfo_fwdcolor="#d6b295"
     rep_origin      6210..6600
                     /label="ARS4"
                     /ApEinfo_revcolor="#b4abac"
                     /ApEinfo_fwdcolor="#b4abac"
     terminator      complement(6613..6639)
                     /label="KanR Terminator"
                     /ApEinfo_revcolor="#b1ff67"
                     /ApEinfo_fwdcolor="#b1ff67"
     CDS             complement(6640..7455)
                     /label="KanR"
                     /ApEinfo_revcolor="#008000"
                     /ApEinfo_fwdcolor="#008000"
     promoter        complement(7456..7603)
                     /label="KanR Promoter"
                     /ApEinfo_revcolor="#b1ff67"
                     /ApEinfo_fwdcolor="#b1ff67"
     rep_origin      complement(7604..8367)
                     /label="ColE1"
                     /ApEinfo_revcolor="#7f7f7f"
                     /ApEinfo_fwdcolor="#7f7f7f"
     misc_feature    8389..8531
                     /label="Con1"
                     /ApEinfo_revcolor="#ffef86"
                     /ApEinfo_fwdcolor="#ffef86"
     protein_bind    8532..8537
                     /label="BsmBI"
                     /ApEinfo_revcolor="#b1ff67"
                     /ApEinfo_fwdcolor="#b1ff67"
     protein_bind    8539..8542
                     /label="BsmBI"
                     /ApEinfo_revcolor="#b1ff67"
                     /ApEinfo_fwdcolor="#b1ff67"
     misc_feature    8539..8563
                     /label="Con1 scar"
                     /ApEinfo_revcolor="#ffef86"
                     /ApEinfo_fwdcolor="#ffef86"
     promoter        8568..9267
                     /label="ScCCW12 Promoter"
                     /ApEinfo_revcolor="#84b0dc"
                     /ApEinfo_fwdcolor="#84b0dc"
     CDS             9277..4034
                     /label="Cas9"
                     /ApEinfo_revcolor="#85dae9"
                     /ApEinfo_fwdcolor="#85dae9"
ORIGIN
        1 agtacaaggt gccctctaag aagttcaagg tgctcgggaa caccgaccgg cattccatca
       61 agaaaaatct gatcggagct ctcctctttg attcagggga aaccgctgaa gcaacccgcc
      121 tcaagcggac tgctagacgg cggtacacca ggaggaagaa ccggatttgt taccttcaag
      181 agatattctc caacgaaatg gcaaaggtcg acgacagctt cttccatagg ctggaagaat
      241 cattcctcgt ggaagaggat aagaagcatg aacggcatcc catcttcggt aatatcgtcg
      301 acgaggtggc ctatcacgag aaatacccaa ccatctacca tcttcgcaaa aagctggtgg
      361 actcaaccga caaggcagac ctccggctta tctacctggc cctggcccac atgatcaagt
      421 tcagaggcca cttcctgatc gagggcgacc tcaatcctga caatagcgat gtggataaac
      481 tgttcatcca gctggtgcag acttacaacc agctctttga agagaacccc atcaatgcaa
      541 gcggagtcga tgccaaggcc attctgtcag cccggctgtc aaagagccgc agacttgaga
      601 atcttatcgc tcagctgccg ggtgaaaaga aaaatggact gttcgggaac ctgattgctc
      661 tttcacttgg gctgactccc aatttcaagt ctaatttcga cctggcagag gatgccaagc
      721 tgcaactgtc caaggacacc tatgatgacg atctcgacaa cctcctggcc cagatcggtg
      781 accaatacgc cgaccttttc cttgctgcta agaatctttc tgacgccatc ctgctgtctg
      841 acattctccg cgtgaacact gaaatcacca aggcccctct ttcagcttca atgattaagc
      901 ggtatgatga gcaccaccag gacctgaccc tgcttaaggc actcgtccgg cagcagcttc
      961 cggagaagta caaggaaatc ttctttgacc agtcaaagaa tggatacgcc ggctacatcg
     1021 acggaggtgc ctcccaagag gaattttata agtttatcaa acctatcctt gagaagatgg
     1081 acggcaccga agagctcctc gtgaaactga atcgggagga tctgctgcgg aagcagcgca
     1141 ctttcgacaa tgggagcatt ccccaccaga tccatcttgg ggagcttcac gccatccttc
     1201 ggcgccaaga ggacttctac ccctttctta aggacaacag ggagaagatt gagaaaattc
     1261 tcactttccg catcccctac tacgtgggac ccctcgccag aggaaatagc cggtttgctt
     1321 ggatgaccag aaagtcagaa gaaactatca ctccctggaa cttcgaagag gtggtggaca
     1381 agggagccag cgctcagtca ttcatcgaac ggatgactaa cttcgataag aacctcccca
     1441 atgagaaggt cctgccgaaa cattccctgc tctacgagta ctttaccgtg tacaacgagc
     1501 tgaccaaggt gaaatatgtc accgaaggga tgaggaagcc cgcattcctg tcaggcgaac
     1561 aaaagaaggc aattgtggac cttctgttca agaccaatag aaaggtgacc gtgaagcagc
     1621 tgaaggagga ctatttcaag aaaattgaat gcttcgactc tgtggagatt agcggggtcg
     1681 aagatcggtt caacgcaagc ctgggtactt accatgatct gcttaagatc atcaaggaca
     1741 aggattttct ggacaatgag gagaacgagg acatccttga ggacattgtc ctgactctca
     1801 ctctgttcga ggaccgggaa atgatcgagg agaggcttaa gacctacgcc catctgttcg
     1861 acgataaagt gatgaagcaa cttaaacgga gaagatatac cggatgggga cgccttagcc
     1921 gcaaactcat caacggaatc cgggacaaac agagcggaaa gaccattctt gatttcctta
     1981 agagcgacgg attcgctaat cgcaacttca tgcaacttat ccatgatgat tccctgacct
     2041 ttaaggagga catccagaag gcccaagtgt ctggacaagg tgactcactg cacgagcata
     2101 tcgcaaatct ggctggttca cccgctatta agaagggtat tctccagacc gtgaaagtcg
     2161 tggacgagct ggtcaaggtg atgggtcgcc ataaaccaga gaacattgtc atcgagatgg
     2221 ccagggaaaa ccagactacc cagaagggac agaagaacag cagggagcgg atgaaaagaa
     2281 ttgaggaagg gattaaggag ctcgggtcac agatccttaa agagcacccg gtggaaaaca
     2341 cccagcttca gaatgagaag ctctatctgt actaccttca aaatggacgc gatatgtatg
     2401 tggaccaaga gcttgatatc aacaggctct cagactacga cgtggaccat atcgtccctc
     2461 agagcttcct caaagacgac tcaattgaca ataaggtgct gactcgctca gacaagaacc
     2521 ggggaaagtc agataacgtg ccctcagagg aagtcgtgaa aaagatgaag aactattggc
     2581 gccagcttct gaacgcaaag ctgatcactc agcggaagtt cgacaatctc actaaggctg
     2641 agaggggcgg actgagcgaa ctggacaaag caggattcat taaacggcaa cttgtggaga
     2701 ctcggcagat tactaaacat gtcgcccaaa tccttgactc acgcatgaat accaagtacg
     2761 acgaaaacga caaacttatc cgcgaggtga aggtgattac cctgaagtcc aagctggtca
     2821 gcgatttcag aaaggacttt caattctaca aagtgcggga gatcaataac tatcatcatg
     2881 ctcatgacgc atatctgaat gccgtggtgg gaaccgccct gatcaagaag tacccaaagc
     2941 tggaaagcga gttcgtgtac ggagactaca aggtctacga cgtgcgcaag atgattgcca
     3001 aatctgagca ggagatcgga aaggccaccg caaagtactt cttctacagc aacatcatga
     3061 atttcttcaa gaccgaaatc acccttgcaa acggtgagat ccggaagagg ccgctcatcg
     3121 agactaatgg ggagactggc gaaatcgtgt gggacaaggg cagagatttc gctaccgtgc
     3181 gcaaagtgct ttctatgcct caagtgaaca tcgtgaagaa aaccgaggtg caaaccggag
     3241 gcttttctaa ggaatcaatc ctccccaagc gcaactccga caagctcatt gcaaggaaga
     3301 aggattggga ccctaagaag tacggcggat tcgattcacc aactgtggct tattctgtcc
     3361 tggtcgtggc taaggtggaa aaaggaaagt ctaagaagct caagagcgtg aaggaactgc
     3421 tgggtatcac cattatggag cgcagctcct tcgagaagaa cccaattgac tttctcgaag
     3481 ccaaaggtta caaggaagtc aagaaggacc ttatcatcaa gctcccaaag tatagcctgt
     3541 tcgaactgga gaatgggcgg aagcggatgc tcgcctccgc tggcgaactt cagaagggta
     3601 atgagctggc tctcccctcc aagtacgtga atttcctcta ccttgcaagc cattacgaga
     3661 agctgaaggg gagccccgag gacaacgagc aaaagcaact gtttgtggag cagcataagc
     3721 attatctgga cgagatcatt gagcagattt ccgagttttc taaacgcgtc attctcgctg
     3781 atgccaacct cgataaagtc cttagcgcat acaataagca cagagacaaa ccaattcggg
     3841 agcaggctga gaatatcatc cacctgttca ccctcaccaa tcttggtgcc cctgccgcat
     3901 tcaagtactt cgacaccacc atcgaccgga aacgctatac ctccaccaaa gaagtgctgg
     3961 acgccaccct catccaccag agcatcaccg gactttacga aactcggatt gacctctcac
     4021 agctcggagg ggatgaggga gctgatccaa aaaagaagag aaaggtagat ccaaaaaaga
     4081 agagaaaggt ataaggatcc taactcgaga gtgcttttaa ctaagaatta ttagtctttt
     4141 ctgcttattt tttcatcata gtttagaaca ctttatatta acgaatagtt tatgaatcta
     4201 tttaggttta aaaattgata cagttttata agttactttt tcaaagactc gtgctgtcta
     4261 ttgcataatg cactggaagg ggaaaaaaaa ggtgcacacg cgtggctttt tcttgaattt
     4321 gcagtttgaa aaatgctgcc aatgtctttg aaaagataat gtatgattat gctttcactc
     4381 atatttatac agaaacttga tgttttcttt cgagtatata caaggttatt acatgtacgt
     4441 ttgaagtaca actctagatt ttgtagtgcc ctcttgggct agcggtaaag gtgcgcattt
     4501 tttcacaccc tacaatgttc tgttcaaaag attttggtca aacgctgtag aagtgaaagt
     4561 tggtgcgcat gtttcggcgt tcgaaacttc tccgcagtga aagataaatg atcCCATCTG
     4621 TGGTTGTTGC AGCgttttag agctagaaat agcaagttaa aataaggcta gtccgttatc
     4681 aacttgaaaa agtggcaccg agtcggtgct tttgtttttt atgtctggac tgacaGCTGg
     4741 atgtgGCTGa agttgagacg acgcacaagg tcagggcact catgcgacaa tcaactcgat
     4801 gcatgatccg caccattgtc gaggggccag cgtcaatagt gccgatgacc acagacccgg
     4861 ttaagacata gccgaatgga gccgcgccga ccacagaatg ataactagtg cactgcagta
     4921 cagcagtaca gtttagcttg cctcgtcccc gccgggtcac ccggccagcg acatggaggc
     4981 ccagaatacc ctccttgaca gtcttgacgt gcgcagctca ggggcatgat gtgactgtcg
     5041 cccgtacatt tagcccatac atccccatgt ataatcattt gcatccatac attttgatgg
     5101 ccgcacggcg cgaagcaaaa attacggctc ctcgctccag acctgcgagc agggaaacgc
     5161 tcccctcaca gacgcgttga attgtcccca cgccgcgccc ctgtagagaa atataaaagg
     5221 ttaggatttg ccactgaggt tcttctttca tatacttcct tttaaaatct tgctaggata
     5281 cagttctcac atcacatccg aacataaaca aaaatgggta ctaccttaga tgatacagcc
     5341 tacagataca gaacatcagt ccctggtgat gctgaagcaa ttgaggcttt agacggttca
     5401 ttcaccaccg acaccgtctt tagagtaacc gccaccggtg atggatttac cttaagagaa
     5461 gtcccagtcg accctccatt aactaaagtc tttccagatg atgaatctga tgacgaaagc
     5521 gacgacggag aagatggtga cccagattca agaactttcg tagcatacgg tgatgacggt
     5581 gatttggctg gttttgtagt cgtttcttat tcaggttgga atagaaggtt gaccgttgaa
     5641 gatatagaag tcgccccaga gcatagaggt catggtgtag gaagagcttt gatgggtttg
     5701 gctacagaat ttgcaagaga gagaggagcc ggtcatttat ggttagaagt tactaatgtt
     5761 aacgcccctg ctatccatgc ttatagaaga atgggtttca cattatgtgg tttagatact
     5821 gctttatatg atggaacagc atctgacggt gaacaggcct tgtatatgtc tatgccttgc
     5881 ccttaaagta actgacaata aaaagattct tgttttcaag aacttgtcat ttgtatagtt
     5941 tttttatatt gtagttgttc tattttaatc aaatgttagc gtgatttata ttttttttcg
     6001 cctcgacatc atctgcccag atgcgaagtt aagtgcgcag aaagtaatat catgcgtcaa
     6061 tcgtatgtga atgctggtcg ctatactgga gtatcacgtg ctataaaaat aattataatt
     6121 taaatttttt aatataaata tataaattaa aaatagaaag taaaaaaaga aattaaagaa
     6181 aaaatagttt ttgttttccg aagatgtaaa agactctagg gggatcgcca acaaatacta
     6241 ccttttatct tgctcttcct gctctcaggt attaatgccg aattgtttca tcttgtctgt
     6301 gtagaaaacc acacacgaaa atcctgtgat tttacatttt acttatcgtt aatcgaatgt
     6361 atatctattt aatctgcttt tcttgtctaa taaatatata tgtaaagtac gctttttgtt
     6421 gaaatttttt aaacctttgt ttattttttt ttcttcattc cgtaactctt ctaccttctt
     6481 tatttacttt ctaaaatcca aatacaaaac ataaaaataa ataaacacag agtaaattcc
     6541 caaattattc catcattaaa agatacgagg cgcgtgtaag ttacaggcaa gcgatccgtc
     6601 ccgagcggcc gcgtgttaca accaattaac caattctgat tagaaaaact catcgagcat
     6661 caaatgaaac tgcaatttat tcatatcagg attatcaata ccatattttt gaaaaagccg
     6721 tttctgtaat gaaggagaaa actcaccgag gcagttccat aggatggcaa gatcctggta
     6781 tcggtctgcg attccgactc gtccaacatc aatacaacct attaatttcc cctcgtcaaa
     6841 aataaggtta tcaagtgaga aatcaccatg agtgacgact gaatccggtg agaatggcaa
     6901 aagcttatgc atttctttcc agacttgttc aacaggccag ccattacgct cgtcatcaaa
     6961 atcactcgca tcaaccaaac cgttattcat tcgtgattgc gcctgagcga ggcgaaatac
     7021 gcgatcgctg ttaaaaggac aattacaaac aggaatcgaa tgcaaccggc gcaggaacac
     7081 tgccagcgca tcaacaatat tttcacctga atcaggatat tcttctaata cctggaatgc
     7141 tgttttcccg gggatcgcag tggtgagtaa ccatgcatca tcaggagtac ggataaaatg
     7201 cttgatggtc ggaagaggca taaattccgt cagccagttt agtctgacca tctcatctgt
     7261 aacatcattg gcaacgctac ctttgccatg tttcagaaac aactctggcg catcgggctt
     7321 cccatacaat cgatagattg tcgcacctga ttgcccgaca ttatcgcgag cccatttata
     7381 cccatataaa tcagcatcca tgttggaatt taatcgcggc ctggagcaag acgtttcccg
     7441 ttgaatatgg ctcataacac cccttgtatt actgtttatg taagcagaca gttttattgt
     7501 tcatgatgat atatttttat cttgtgcaat gtaacatcag agattttgag acacaacgtg
     7561 gctttgttga ataaatcgaa cttttgctga gttgaaggat cagtcatgac caaaatccct
     7621 taacgtgagt tttcgttcca ctgagcgtca gaccccgtag aaaagatcaa aggatcttct
     7681 tgagatcctt tttttctgcg cgtaatctgc tgcttgcaaa caaaaaaacc accgctacca
     7741 gcggtggttt gtttgccgga tcaagagcta ccaactcttt ttccgaaggt aactggcttc
     7801 agcagagcgc agataccaaa tactgttctt ctagtgtagc cgtagttagg ccaccacttc
     7861 aagaactctg tagcaccgcc tacatacctc gctctgctaa tcctgttacc agtggctgct
     7921 gccagtggcg ataagtcgtg tcttaccggg ttggactcaa gacgatagtt accggataag
     7981 gcgcagcggt cgggctgaac ggggggttcg tgcacacagc ccagcttgga gcgaacgacc
     8041 tacaccgaac tgagatacct acagcgtgag ctatgagaaa gcgccacgct tcccgaaggg
     8101 agaaaggcgg acaggtatcc ggtaagcggc agggtcggaa caggagagcg cacgagggag
     8161 cttccagggg gaaacgcctg gtatctttat agtcctgtcg ggtttcgcca cctctgactt
     8221 gagcgtcgat ttttgtgatg ctcgtcaggg gggcggagcc tatggaaaaa cgccagcaac
     8281 gcggcctttt tacggttcct ggccttttgc tggccttttg ctcacatgtt ctttcctgcg
     8341 ttatcccctg attctgtgga taaccgtgcC CCTgaattcg catctagaac ggggtcatca
     8401 cggctcatca tgcgccaaac aaatgtgtgc aatacacgct cggatgactg catgatgacc
     8461 gcactgactg gggacagcag atccacctaa gcctgtgaga gaagcagaca cccgacagat
     8521 caaggcagtt acgtctcacc aaaccagatg tcaacacagc tacaacgcac ccatgaacca
     8581 cacggttagt ccaaaagggg cagttcagat tccagatgcg ggaattagct tgctgccacc
     8641 ctcacctcac taacgctgcg gtgtgcggat acttcatgct atttatagac gcgcgtgtcg
     8701 gaatcagcac gcgcaagaac caaatgggaa aatcggaatg ggtccagaac tgctttgagt
     8761 gctggctatt ggcgtctgat ttccgttttg ggaatccttt gccgcgcgcc cctctcaaaa
     8821 ctccgcacaa gtcccagaaa gcgggaaaga aataaaacgc caccaaaaaa aaaaaaataa
     8881 aagccaatcc tcgaagcgtg ggtggtaggc cctggattat cccgtacaag tatttctcag
     8941 gagtaaaaaa accgtttgtt ttggaatttc ccatttcgcg gccacctacg ccgctatctt
     9001 tgcaacaact atctgcgata actcagcaaa ttttgcatat tcgtgttgca gtattgcgat
     9061 aatgggagtc ttacttccaa cataacggca gaaagaaatg tgagaaaatt ttgcatcctt
     9121 tgcctccgtt caagtatata aagtcggcat gcttgataat ctttctttcc atcctacatt
     9181 gttctaatta ttcttattct cctttattct ttcctaacat accaagaaat taatcttctg
     9241 tcattcgctt aaacactata tcaataaaga tctatggaca agaagtattc tatcggactg
     9301 gatatcggga ctaatagcgt cgggtgggcc gtgatcactg acg
//
