# Supplementary material for: Improving therapeutic protein secretion in the probiotic yeast Saccharomyces boulardii using a multifactorial engineering approach
Source: Microb Cell Fact. 2023 Jun 7;22:109. doi: 10.1186/s12934-023-02117-y (PMC10245609; doi:10.1186/s12934-023-02117-y)
Supplement: Supplementary file 9 — Additional file 9. Plasmids generated in this study. [file 12934_2023_2117_MOESM9_ESM.zip › Plasmids 3/DD324.gb]

LOCUS       DD324_Cas9_pCCW12_TDA3_ 9343 bp ds-DNA     circular     31-DEC-2022
DEFINITION  .
FEATURES             Location/Qualifiers
     sig_peptide     4061..4111
                     /label="2x NLS Tag"
                     /ApEinfo_revcolor="#85dae9"
                     /ApEinfo_fwdcolor="#85dae9"
     terminator      4127..4351
                     /label="ScENO2 Terminator"
                     /ApEinfo_revcolor="#ff9ccd"
                     /ApEinfo_fwdcolor="#ff9ccd"
     misc_feature    complement(4329..4355)
                     /label="qpr rev"
                     /ApEinfo_revcolor="#f8d3a9"
                     /ApEinfo_fwdcolor="#f8d3a9"
     protein_bind    complement(4356..4359)
                     /label="BsmBI"
                     /ApEinfo_revcolor="#b1ff67"
                     /ApEinfo_fwdcolor="#b1ff67"
     protein_bind    complement(4361..4361)
                     /label="BsmBI"
                     /ApEinfo_revcolor="#b1ff67"
                     /ApEinfo_fwdcolor="#b1ff67"
     misc_feature    4631..4650
                     /label="TDA3 sgRNA 1"
                     /ApEinfo_revcolor="#84b0dc"
                     /ApEinfo_fwdcolor="#84b0dc"
     misc_feature    complement(4631..4650)
                     /label="TDA3"
                     /ApEinfo_revcolor="#b7e6d7"
                     /ApEinfo_fwdcolor="#b7e6d7"
     misc_feature    4727..4730
                     /label="Delete this?"
                     /ApEinfo_revcolor="#c7b0e3"
                     /ApEinfo_fwdcolor="#c7b0e3"
     terminator      4731..4743
                     /label="SUP4 terminator"
                     /ApEinfo_revcolor="#c6c9d1"
                     /ApEinfo_fwdcolor="#c6c9d1"
     misc_feature    4731..4752
                     /label="tSUP4 fragment"
                     /ApEinfo_revcolor="#f8d3a9"
                     /ApEinfo_fwdcolor="#f8d3a9"
     misc_feature    4744..4752
                     /label="filler for annealing"
                     /ApEinfo_revcolor="#85dae9"
                     /ApEinfo_fwdcolor="#85dae9"
     protein_bind    complement(4757..4760)
                     /label="BsmBI"
                     /ApEinfo_revcolor="#b1ff67"
                     /ApEinfo_fwdcolor="#b1ff67"
     protein_bind    complement(4762..4762)
                     /label="BsmBI"
                     /ApEinfo_revcolor="#b1ff67"
                     /ApEinfo_fwdcolor="#b1ff67"
     protein_bind    complement(4767..4770)
                     /label="BsmBI"
                     /ApEinfo_revcolor="#b1ff67"
                     /ApEinfo_fwdcolor="#b1ff67"
     protein_bind    complement(4772..4777)
                     /label="BsmBI"
                     /ApEinfo_revcolor="#b1ff67"
                     /ApEinfo_fwdcolor="#b1ff67"
     misc_feature    4778..4920
                     /label="Con5"
                     /ApEinfo_revcolor="#ffef86"
                     /ApEinfo_fwdcolor="#ffef86"
     promoter        4952..5328
                     /label="AgTEF Promoter"
                     /ApEinfo_revcolor="#b4abac"
                     /ApEinfo_fwdcolor="#b4abac"
     CDS             5331..5903
                     /label="NAT (Nourseothricin Acetyltransferase)"
                     /ApEinfo_revcolor="#d59687"
                     /ApEinfo_fwdcolor="#d59687"
     terminator      5904..6105
                     /label="AgTEF Terminator"
                     /ApEinfo_revcolor="#b4abac"
                     /ApEinfo_fwdcolor="#b4abac"
     rep_origin      6110..6226
                     /label="CEN6"
                     /ApEinfo_revcolor="#d6b295"
                     /ApEinfo_fwdcolor="#d6b295"
     rep_origin      6227..6617
                     /label="ARS4"
                     /ApEinfo_revcolor="#b4abac"
                     /ApEinfo_fwdcolor="#b4abac"
     terminator      complement(6630..6656)
                     /label="KanR Terminator"
                     /ApEinfo_revcolor="#b1ff67"
                     /ApEinfo_fwdcolor="#b1ff67"
     CDS             complement(6657..7472)
                     /label="KanR"
                     /ApEinfo_revcolor="#008000"
                     /ApEinfo_fwdcolor="#008000"
     promoter        complement(7473..7620)
                     /label="KanR Promoter"
                     /ApEinfo_revcolor="#b1ff67"
                     /ApEinfo_fwdcolor="#b1ff67"
     rep_origin      complement(7621..8384)
                     /label="ColE1"
                     /ApEinfo_revcolor="#7f7f7f"
                     /ApEinfo_fwdcolor="#7f7f7f"
     misc_feature    8406..8548
                     /label="Con1"
                     /ApEinfo_revcolor="#ffef86"
                     /ApEinfo_fwdcolor="#ffef86"
     protein_bind    8549..8554
                     /label="BsmBI"
                     /ApEinfo_revcolor="#b1ff67"
                     /ApEinfo_fwdcolor="#b1ff67"
     protein_bind    8556..8559
                     /label="BsmBI"
                     /ApEinfo_revcolor="#b1ff67"
                     /ApEinfo_fwdcolor="#b1ff67"
     misc_feature    8556..8580
                     /label="Con1 scar"
                     /ApEinfo_revcolor="#ffef86"
                     /ApEinfo_fwdcolor="#ffef86"
     promoter        8585..9284
                     /label="ScCCW12 Promoter"
                     /ApEinfo_revcolor="#84b0dc"
                     /ApEinfo_fwdcolor="#84b0dc"
     CDS             9294..4051
                     /label="Cas9"
                     /ApEinfo_revcolor="#85dae9"
                     /ApEinfo_fwdcolor="#85dae9"
ORIGIN
        1 ggccgtgatc actgacgagt acaaggtgcc ctctaagaag ttcaaggtgc tcgggaacac
       61 cgaccggcat tccatcaaga aaaatctgat cggagctctc ctctttgatt caggggaaac
      121 cgctgaagca acccgcctca agcggactgc tagacggcgg tacaccagga ggaagaaccg
      181 gatttgttac cttcaagaga tattctccaa cgaaatggca aaggtcgacg acagcttctt
      241 ccataggctg gaagaatcat tcctcgtgga agaggataag aagcatgaac ggcatcccat
      301 cttcggtaat atcgtcgacg aggtggccta tcacgagaaa tacccaacca tctaccatct
      361 tcgcaaaaag ctggtggact caaccgacaa ggcagacctc cggcttatct acctggccct
      421 ggcccacatg atcaagttca gaggccactt cctgatcgag ggcgacctca atcctgacaa
      481 tagcgatgtg gataaactgt tcatccagct ggtgcagact tacaaccagc tctttgaaga
      541 gaaccccatc aatgcaagcg gagtcgatgc caaggccatt ctgtcagccc ggctgtcaaa
      601 gagccgcaga cttgagaatc ttatcgctca gctgccgggt gaaaagaaaa atggactgtt
      661 cgggaacctg attgctcttt cacttgggct gactcccaat ttcaagtcta atttcgacct
      721 ggcagaggat gccaagctgc aactgtccaa ggacacctat gatgacgatc tcgacaacct
      781 cctggcccag atcggtgacc aatacgccga ccttttcctt gctgctaaga atctttctga
      841 cgccatcctg ctgtctgaca ttctccgcgt gaacactgaa atcaccaagg cccctctttc
      901 agcttcaatg attaagcggt atgatgagca ccaccaggac ctgaccctgc ttaaggcact
      961 cgtccggcag cagcttccgg agaagtacaa ggaaatcttc tttgaccagt caaagaatgg
     1021 atacgccggc tacatcgacg gaggtgcctc ccaagaggaa ttttataagt ttatcaaacc
     1081 tatccttgag aagatggacg gcaccgaaga gctcctcgtg aaactgaatc gggaggatct
     1141 gctgcggaag cagcgcactt tcgacaatgg gagcattccc caccagatcc atcttgggga
     1201 gcttcacgcc atccttcggc gccaagagga cttctacccc tttcttaagg acaacaggga
     1261 gaagattgag aaaattctca ctttccgcat cccctactac gtgggacccc tcgccagagg
     1321 aaatagccgg tttgcttgga tgaccagaaa gtcagaagaa actatcactc cctggaactt
     1381 cgaagaggtg gtggacaagg gagccagcgc tcagtcattc atcgaacgga tgactaactt
     1441 cgataagaac ctccccaatg agaaggtcct gccgaaacat tccctgctct acgagtactt
     1501 taccgtgtac aacgagctga ccaaggtgaa atatgtcacc gaagggatga ggaagcccgc
     1561 attcctgtca ggcgaacaaa agaaggcaat tgtggacctt ctgttcaaga ccaatagaaa
     1621 ggtgaccgtg aagcagctga aggaggacta tttcaagaaa attgaatgct tcgactctgt
     1681 ggagattagc ggggtcgaag atcggttcaa cgcaagcctg ggtacttacc atgatctgct
     1741 taagatcatc aaggacaagg attttctgga caatgaggag aacgaggaca tccttgagga
     1801 cattgtcctg actctcactc tgttcgagga ccgggaaatg atcgaggaga ggcttaagac
     1861 ctacgcccat ctgttcgacg ataaagtgat gaagcaactt aaacggagaa gatataccgg
     1921 atggggacgc cttagccgca aactcatcaa cggaatccgg gacaaacaga gcggaaagac
     1981 cattcttgat ttccttaaga gcgacggatt cgctaatcgc aacttcatgc aacttatcca
     2041 tgatgattcc ctgaccttta aggaggacat ccagaaggcc caagtgtctg gacaaggtga
     2101 ctcactgcac gagcatatcg caaatctggc tggttcaccc gctattaaga agggtattct
     2161 ccagaccgtg aaagtcgtgg acgagctggt caaggtgatg ggtcgccata aaccagagaa
     2221 cattgtcatc gagatggcca gggaaaacca gactacccag aagggacaga agaacagcag
     2281 ggagcggatg aaaagaattg aggaagggat taaggagctc gggtcacaga tccttaaaga
     2341 gcacccggtg gaaaacaccc agcttcagaa tgagaagctc tatctgtact accttcaaaa
     2401 tggacgcgat atgtatgtgg accaagagct tgatatcaac aggctctcag actacgacgt
     2461 ggaccatatc gtccctcaga gcttcctcaa agacgactca attgacaata aggtgctgac
     2521 tcgctcagac aagaaccggg gaaagtcaga taacgtgccc tcagaggaag tcgtgaaaaa
     2581 gatgaagaac tattggcgcc agcttctgaa cgcaaagctg atcactcagc ggaagttcga
     2641 caatctcact aaggctgaga ggggcggact gagcgaactg gacaaagcag gattcattaa
     2701 acggcaactt gtggagactc ggcagattac taaacatgtc gcccaaatcc ttgactcacg
     2761 catgaatacc aagtacgacg aaaacgacaa acttatccgc gaggtgaagg tgattaccct
     2821 gaagtccaag ctggtcagcg atttcagaaa ggactttcaa ttctacaaag tgcgggagat
     2881 caataactat catcatgctc atgacgcata tctgaatgcc gtggtgggaa ccgccctgat
     2941 caagaagtac ccaaagctgg aaagcgagtt cgtgtacgga gactacaagg tctacgacgt
     3001 gcgcaagatg attgccaaat ctgagcagga gatcggaaag gccaccgcaa agtacttctt
     3061 ctacagcaac atcatgaatt tcttcaagac cgaaatcacc cttgcaaacg gtgagatccg
     3121 gaagaggccg ctcatcgaga ctaatgggga gactggcgaa atcgtgtggg acaagggcag
     3181 agatttcgct accgtgcgca aagtgctttc tatgcctcaa gtgaacatcg tgaagaaaac
     3241 cgaggtgcaa accggaggct tttctaagga atcaatcctc cccaagcgca actccgacaa
     3301 gctcattgca aggaagaagg attgggaccc taagaagtac ggcggattcg attcaccaac
     3361 tgtggcttat tctgtcctgg tcgtggctaa ggtggaaaaa ggaaagtcta agaagctcaa
     3421 gagcgtgaag gaactgctgg gtatcaccat tatggagcgc agctccttcg agaagaaccc
     3481 aattgacttt ctcgaagcca aaggttacaa ggaagtcaag aaggacctta tcatcaagct
     3541 cccaaagtat agcctgttcg aactggagaa tgggcggaag cggatgctcg cctccgctgg
     3601 cgaacttcag aagggtaatg agctggctct cccctccaag tacgtgaatt tcctctacct
     3661 tgcaagccat tacgagaagc tgaaggggag ccccgaggac aacgagcaaa agcaactgtt
     3721 tgtggagcag cataagcatt atctggacga gatcattgag cagatttccg agttttctaa
     3781 acgcgtcatt ctcgctgatg ccaacctcga taaagtcctt agcgcataca ataagcacag
     3841 agacaaacca attcgggagc aggctgagaa tatcatccac ctgttcaccc tcaccaatct
     3901 tggtgcccct gccgcattca agtacttcga caccaccatc gaccggaaac gctatacctc
     3961 caccaaagaa gtgctggacg ccaccctcat ccaccagagc atcaccggac tttacgaaac
     4021 tcggattgac ctctcacagc tcggagggga tgagggagct gatccaaaaa agaagagaaa
     4081 ggtagatcca aaaaagaaga gaaaggtata aggatcctaa ctcgagagtg cttttaacta
     4141 agaattatta gtcttttctg cttatttttt catcatagtt tagaacactt tatattaacg
     4201 aatagtttat gaatctattt aggtttaaaa attgatacag ttttataagt tactttttca
     4261 aagactcgtg ctgtctattg cataatgcac tggaagggga aaaaaaaggt gcacacgcgt
     4321 ggctttttct tgaatttgca gtttgaaaaa tgctgccaat gtctttgaaa agataatgta
     4381 tgattatgct ttcactcata tttatacaga aacttgatgt tttctttcga gtatatacaa
     4441 ggttattaca tgtacgtttg aagtacaact ctagattttg tagtgccctc ttgggctagc
     4501 ggtaaaggtg cgcatttttt cacaccctac aatgttctgt tcaaaagatt ttggtcaaac
     4561 gctgtagaag tgaaagttgg tgcgcatgtt tcggcgttcg aaacttctcc gcagtgaaag
     4621 ataaatgatc GAAGGGTACG TTTGAAACGG gttttagagc tagaaatagc aagttaaaat
     4681 aaggctagtc cgttatcaac ttgaaaaagt ggcaccgagt cggtgctttt gttttttatg
     4741 tctggactga caGCTGgatg tgGCTGaagt tgagacgacg cacaaggtca gggcactcat
     4801 gcgacaatca actcgatgca tgatccgcac cattgtcgag gggccagcgt caatagtgcc
     4861 gatgaccaca gacccggtta agacatagcc gaatggagcc gcgccgacca cagaatgata
     4921 actagtgcac tgcagtacag cagtacagtt tagcttgcct cgtccccgcc gggtcacccg
     4981 gccagcgaca tggaggccca gaataccctc cttgacagtc ttgacgtgcg cagctcaggg
     5041 gcatgatgtg actgtcgccc gtacatttag cccatacatc cccatgtata atcatttgca
     5101 tccatacatt ttgatggccg cacggcgcga agcaaaaatt acggctcctc gctccagacc
     5161 tgcgagcagg gaaacgctcc cctcacagac gcgttgaatt gtccccacgc cgcgcccctg
     5221 tagagaaata taaaaggtta ggatttgcca ctgaggttct tctttcatat acttcctttt
     5281 aaaatcttgc taggatacag ttctcacatc acatccgaac ataaacaaaa atgggtacta
     5341 ccttagatga tacagcctac agatacagaa catcagtccc tggtgatgct gaagcaattg
     5401 aggctttaga cggttcattc accaccgaca ccgtctttag agtaaccgcc accggtgatg
     5461 gatttacctt aagagaagtc ccagtcgacc ctccattaac taaagtcttt ccagatgatg
     5521 aatctgatga cgaaagcgac gacggagaag atggtgaccc agattcaaga actttcgtag
     5581 catacggtga tgacggtgat ttggctggtt ttgtagtcgt ttcttattca ggttggaata
     5641 gaaggttgac cgttgaagat atagaagtcg ccccagagca tagaggtcat ggtgtaggaa
     5701 gagctttgat gggtttggct acagaatttg caagagagag aggagccggt catttatggt
     5761 tagaagttac taatgttaac gcccctgcta tccatgctta tagaagaatg ggtttcacat
     5821 tatgtggttt agatactgct ttatatgatg gaacagcatc tgacggtgaa caggccttgt
     5881 atatgtctat gccttgccct taaagtaact gacaataaaa agattcttgt tttcaagaac
     5941 ttgtcatttg tatagttttt ttatattgta gttgttctat tttaatcaaa tgttagcgtg
     6001 atttatattt tttttcgcct cgacatcatc tgcccagatg cgaagttaag tgcgcagaaa
     6061 gtaatatcat gcgtcaatcg tatgtgaatg ctggtcgcta tactggagta tcacgtgcta
     6121 taaaaataat tataatttaa attttttaat ataaatatat aaattaaaaa tagaaagtaa
     6181 aaaaagaaat taaagaaaaa atagtttttg ttttccgaag atgtaaaaga ctctaggggg
     6241 atcgccaaca aatactacct tttatcttgc tcttcctgct ctcaggtatt aatgccgaat
     6301 tgtttcatct tgtctgtgta gaaaaccaca cacgaaaatc ctgtgatttt acattttact
     6361 tatcgttaat cgaatgtata tctatttaat ctgcttttct tgtctaataa atatatatgt
     6421 aaagtacgct ttttgttgaa attttttaaa cctttgttta tttttttttc ttcattccgt
     6481 aactcttcta ccttctttat ttactttcta aaatccaaat acaaaacata aaaataaata
     6541 aacacagagt aaattcccaa attattccat cattaaaaga tacgaggcgc gtgtaagtta
     6601 caggcaagcg atccgtcccg agcggccgcg tgttacaacc aattaaccaa ttctgattag
     6661 aaaaactcat cgagcatcaa atgaaactgc aatttattca tatcaggatt atcaatacca
     6721 tatttttgaa aaagccgttt ctgtaatgaa ggagaaaact caccgaggca gttccatagg
     6781 atggcaagat cctggtatcg gtctgcgatt ccgactcgtc caacatcaat acaacctatt
     6841 aatttcccct cgtcaaaaat aaggttatca agtgagaaat caccatgagt gacgactgaa
     6901 tccggtgaga atggcaaaag cttatgcatt tctttccaga cttgttcaac aggccagcca
     6961 ttacgctcgt catcaaaatc actcgcatca accaaaccgt tattcattcg tgattgcgcc
     7021 tgagcgaggc gaaatacgcg atcgctgtta aaaggacaat tacaaacagg aatcgaatgc
     7081 aaccggcgca ggaacactgc cagcgcatca acaatatttt cacctgaatc aggatattct
     7141 tctaatacct ggaatgctgt tttcccgggg atcgcagtgg tgagtaacca tgcatcatca
     7201 ggagtacgga taaaatgctt gatggtcgga agaggcataa attccgtcag ccagtttagt
     7261 ctgaccatct catctgtaac atcattggca acgctacctt tgccatgttt cagaaacaac
     7321 tctggcgcat cgggcttccc atacaatcga tagattgtcg cacctgattg cccgacatta
     7381 tcgcgagccc atttataccc atataaatca gcatccatgt tggaatttaa tcgcggcctg
     7441 gagcaagacg tttcccgttg aatatggctc ataacacccc ttgtattact gtttatgtaa
     7501 gcagacagtt ttattgttca tgatgatata tttttatctt gtgcaatgta acatcagaga
     7561 ttttgagaca caacgtggct ttgttgaata aatcgaactt ttgctgagtt gaaggatcag
     7621 tcatgaccaa aatcccttaa cgtgagtttt cgttccactg agcgtcagac cccgtagaaa
     7681 agatcaaagg atcttcttga gatccttttt ttctgcgcgt aatctgctgc ttgcaaacaa
     7741 aaaaaccacc gctaccagcg gtggtttgtt tgccggatca agagctacca actctttttc
     7801 cgaaggtaac tggcttcagc agagcgcaga taccaaatac tgttcttcta gtgtagccgt
     7861 agttaggcca ccacttcaag aactctgtag caccgcctac atacctcgct ctgctaatcc
     7921 tgttaccagt ggctgctgcc agtggcgata agtcgtgtct taccgggttg gactcaagac
     7981 gatagttacc ggataaggcg cagcggtcgg gctgaacggg gggttcgtgc acacagccca
     8041 gcttggagcg aacgacctac accgaactga gatacctaca gcgtgagcta tgagaaagcg
     8101 ccacgcttcc cgaagggaga aaggcggaca ggtatccggt aagcggcagg gtcggaacag
     8161 gagagcgcac gagggagctt ccagggggaa acgcctggta tctttatagt cctgtcgggt
     8221 ttcgccacct ctgacttgag cgtcgatttt tgtgatgctc gtcagggggg cggagcctat
     8281 ggaaaaacgc cagcaacgcg gcctttttac ggttcctggc cttttgctgg ccttttgctc
     8341 acatgttctt tcctgcgtta tcccctgatt ctgtggataa ccgtgcCCCT gaattcgcat
     8401 ctagaacggg gtcatcacgg ctcatcatgc gccaaacaaa tgtgtgcaat acacgctcgg
     8461 atgactgcat gatgaccgca ctgactgggg acagcagatc cacctaagcc tgtgagagaa
     8521 gcagacaccc gacagatcaa ggcagttacg tctcaccaaa ccagatgtca acacagctac
     8581 aacgcaccca tgaaccacac ggttagtcca aaaggggcag ttcagattcc agatgcggga
     8641 attagcttgc tgccaccctc acctcactaa cgctgcggtg tgcggatact tcatgctatt
     8701 tatagacgcg cgtgtcggaa tcagcacgcg caagaaccaa atgggaaaat cggaatgggt
     8761 ccagaactgc tttgagtgct ggctattggc gtctgatttc cgttttggga atcctttgcc
     8821 gcgcgcccct ctcaaaactc cgcacaagtc ccagaaagcg ggaaagaaat aaaacgccac
     8881 caaaaaaaaa aaaataaaag ccaatcctcg aagcgtgggt ggtaggccct ggattatccc
     8941 gtacaagtat ttctcaggag taaaaaaacc gtttgttttg gaatttccca tttcgcggcc
     9001 acctacgccg ctatctttgc aacaactatc tgcgataact cagcaaattt tgcatattcg
     9061 tgttgcagta ttgcgataat gggagtctta cttccaacat aacggcagaa agaaatgtga
     9121 gaaaattttg catcctttgc ctccgttcaa gtatataaag tcggcatgct tgataatctt
     9181 tctttccatc ctacattgtt ctaattattc ttattctcct ttattctttc ctaacatacc
     9241 aagaaattaa tcttctgtca ttcgcttaaa cactatatca ataaagatct atggacaaga
     9301 agtattctat cggactggat atcgggacta atagcgtcgg gtg
//
