# Supplementary material for: Improving therapeutic protein secretion in the probiotic yeast Saccharomyces boulardii using a multifactorial engineering approach
Source: Microb Cell Fact. 2023 Jun 7;22:109. doi: 10.1186/s12934-023-02117-y (PMC10245609; doi:10.1186/s12934-023-02117-y)
Supplement: Supplementary file 9 — Additional file 9. Plasmids generated in this study. [file 12934_2023_2117_MOESM9_ESM.zip › Plasmids 3/DD228.gb]

LOCUS       DD228_pTDH3,alpha_facto 5357 bp ds-DNA     circular     31-DEC-2022
DEFINITION  .
FEATURES             Location/Qualifiers
     misc_feature    634..776
                     /label="ConS"
                     /ApEinfo_revcolor="#ffef86"
                     /ApEinfo_fwdcolor="#ffef86"
     protein_bind    777..782
                     /label="BsmBI"
                     /ApEinfo_revcolor="#b1ff67"
                     /ApEinfo_fwdcolor="#b1ff67"
     protein_bind    784..787
                     /label="BsmBI"
                     /ApEinfo_revcolor="#b1ff67"
                     /ApEinfo_fwdcolor="#b1ff67"
     misc_feature    784..808
                     /label="ConS scar"
                     /ApEinfo_revcolor="#ffef86"
                     /ApEinfo_fwdcolor="#ffef86"
     promoter        813..1492
                     /label="ScTDH3 Promoter"
                     /ApEinfo_revcolor="#84b0dc"
                     /ApEinfo_fwdcolor="#84b0dc"
     misc_feature    1493..1549
                     /label="cerevisiae alpha pre-"
                     /ApEinfo_revcolor="#ff9ccd"
                     /ApEinfo_fwdcolor="#ff9ccd"
     misc_feature    1550..1567
                     /label="6X-HIS"
                     /ApEinfo_revcolor="#f8d3a9"
                     /ApEinfo_fwdcolor="#f8d3a9"
     misc_feature    1568..1597
                     /label="NPB-A2"
                     /ApEinfo_revcolor="#ffef86"
                     /ApEinfo_fwdcolor="#ffef86"
     misc_feature    1598..1630
                     /label="c-myc"
                     /ApEinfo_revcolor="#faac61"
                     /ApEinfo_fwdcolor="#faac61"
     terminator      1634..1857
                     /label="ScTDH1 Terminator"
                     /ApEinfo_revcolor="#ff9ccd"
                     /ApEinfo_fwdcolor="#ff9ccd"
     protein_bind    complement(1862..1865)
                     /label="BsmBI"
                     /ApEinfo_revcolor="#b1ff67"
                     /ApEinfo_fwdcolor="#b1ff67"
     protein_bind    complement(1867..1872)
                     /label="BsmBI"
                     /ApEinfo_revcolor="#b1ff67"
                     /ApEinfo_fwdcolor="#b1ff67"
     misc_feature    1873..2015
                     /label="Con1"
                     /ApEinfo_revcolor="#ffef86"
                     /ApEinfo_fwdcolor="#ffef86"
     primer          complement(1996..2015)
                     /label="DD197 pTDH3, alphapre-, 6xHIS, NPB-A2, c-myc, HygR, 2micron, AmpR-ColE1 Assembly REV"
                     /note="sequence: aaccgtgtatgagaccgacttaactgccttgatctgtcgg"
                     /ApEinfo_revcolor="#f58a5e"
                     /ApEinfo_fwdcolor="#f58a5e"
     primer          2016..2035
                     /label="pYTK074 FWD"
                     /note="sequence: ccgacagatcaaggcagttaagtcggtctcatacacggtt"
                     /ApEinfo_revcolor="#b1ff67"
                     /ApEinfo_fwdcolor="#b1ff67"
     protein_bind    2020..2025
                     /label="BsaI"
                     /ApEinfo_revcolor="#b1ff67"
                     /ApEinfo_fwdcolor="#b1ff67"
     protein_bind    2027..2030
                     /label="BsaI"
                     /ApEinfo_revcolor="#b1ff67"
                     /ApEinfo_fwdcolor="#b1ff67"
     promoter        2031..2207
                     /label="ScURA3 Promoter"
                     /ApEinfo_revcolor="#faac61"
                     /ApEinfo_fwdcolor="#faac61"
     CDS             2208..3011
                     /label="URA3"
                     /ApEinfo_revcolor="#faac61"
                     /ApEinfo_fwdcolor="#faac61"
     terminator      3012..3089
                     /label="ScURA3 Terminator"
                     /ApEinfo_revcolor="#f8d3a9"
                     /ApEinfo_fwdcolor="#f8d3a9"
     primer          complement(3081..3100)
                     /label="pYTK074 REV"
                     /note="sequence: tgaagcacagatgcttcgttggtctcaactcgggtaataa"
                     /ApEinfo_revcolor="#b1ff67"
                     /ApEinfo_fwdcolor="#b1ff67"
     protein_bind    complement(3090..3093)
                     /label="BsaI"
                     /ApEinfo_revcolor="#b1ff67"
                     /ApEinfo_fwdcolor="#b1ff67"
     protein_bind    complement(3095..3100)
                     /label="BsaI"
                     /ApEinfo_revcolor="#b1ff67"
                     /ApEinfo_fwdcolor="#b1ff67"
     primer          3101..3120
                     /label="DD197 pTDH3, alphapre-, 6xHIS, NPB-A2, c-myc, HygR, 2micron, AmpR-ColE1 Assembly FWD"
                     /note="sequence: ttattacccgagttgagaccaacgaagcatctgtgcttca"
                     /ApEinfo_revcolor="#f58a5e"
                     /ApEinfo_fwdcolor="#f58a5e"
     rep_origin      3101..4063
                     /label="2micron"
                     /ApEinfo_revcolor="#d6b295"
                     /ApEinfo_fwdcolor="#d6b295"
     rep_origin      4064..4101
                     /label="FRT site"
                     /ApEinfo_revcolor="#b4abac"
                     /ApEinfo_fwdcolor="#b4abac"
     terminator      complement(4114..4210)
                     /label="AmpR Terminator"
                     /ApEinfo_revcolor="#f58a5e"
                     /ApEinfo_fwdcolor="#f58a5e"
     CDS             complement(4211..5068)
                     /label="AmpR"
                     /ApEinfo_revcolor="#9f4240"
                     /ApEinfo_fwdcolor="#9f4240"
     promoter        complement(5069..5199)
                     /label="AmpR Promoter"
                     /ApEinfo_revcolor="#f58a5e"
                     /ApEinfo_fwdcolor="#f58a5e"
     rep_origin      complement(5200..606)
                     /label="ColE1"
                     /ApEinfo_revcolor="#7f7f7f"
                     /ApEinfo_fwdcolor="#7f7f7f"
ORIGIN
        1 caagagctac caactctttt tccgaaggta actggcttca gcagagcgca gataccaaat
       61 actgttcttc tagtgtagcc gtagttaggc caccacttca agaactctgt agcaccgcct
      121 acatacctcg ctctgctaat cctgttacca gtggctgctg ccagtggcga taagtcgtgt
      181 cttaccgggt tggactcaag acgatagtta ccggataagg cgcagcggtc gggctgaacg
      241 gggggttcgt gcacacagcc cagcttggag cgaacgacct acaccgaact gagataccta
      301 cagcgtgagc tatgagaaag cgccacgctt cccgaaggga gaaaggcgga caggtatccg
      361 gtaagcggca gggtcggaac aggagagcgc acgagggagc ttccaggggg aaacgcctgg
      421 tatctttata gtcctgtcgg gtttcgccac ctctgacttg agcgtcgatt tttgtgatgc
      481 tcgtcagggg ggcggagcct atggaaaaac gccagcaacg cggccttttt acggttcctg
      541 gccttttgct ggccttttgc tcacatgttc tttcctgcgt tatcccctga ttctgtggat
      601 aaccgtgcgg ccgcccctga attcgcatct agatggtaga gccacaaaca gccggtacaa
      661 gcaacgatct ccaggaccat ctgaatcatg cgcggatgac acgaactcac gacggcgatc
      721 acagacatta acccacagta cagacactgc gacaacgtgg caattcgtcg caataccgtc
      781 tcactgaact ggccgataat tgcagacgaa cgcagttcga gtttatcatt atcaatactg
      841 ccatttcaaa gaatacgtaa ataattaata gtagtgattt tcctaacttt atttagtcaa
      901 aaaattagcc ttttaattct gctgtaaccc gtacatgccc aaaatagggg gcgggttaca
      961 cagaatatat aacatcgtag gtgtctgggt gaacagttta ttcctggcat ccactaaata
     1021 taatggagcc cgctttttaa gctggcatcc agaaaaaaaa agaatcccag caccaaaata
     1081 ttgttttctt caccaaccat cagttcatag gtccattctc ttagcgcaac tacagagaac
     1141 aggggcacaa acaggcaaaa aacgggcaca acctcaatgg agtgatgcaa cctgcctgga
     1201 gtaaatgatg acacaaggca attgacccac gcatgtatct atctcatttt cttacacctt
     1261 ctattacctt ctgctctctc tgatttggaa aaagctgaaa aaaaaggttg aaaccagttc
     1321 cctgaaatta ttcccctact tgactaataa gtatataaag acggtaggta ttgattgtaa
     1381 ttctgtaaat ctatttctta aacttcttaa attctacttt tatagttagt ctttttttta
     1441 gttttaaaac accaagaact tagtttcgaa taaacacaca taaacaaaca aaATGAGATT
     1501 TCCTTCAATT TTTACTGCAG TTTTATTCGC AGCATCCTCC GCATTAGCTc atcatcacca
     1561 tcaccacGAC TACTGGTTCC AGAGACACGG TCATCGTATG GAACAAAAAC TTATTTCTGA
     1621 AGAAGATCTG tgaataaagc aatcttgatg aggataatga tttttttttg aatatacata
     1681 aatactaccg tttttctgct agattttgtg atgacgtaaa taagtacata ttacttttta
     1741 agccaagaca agattaagca ttaactttac ccttttcttt ctaagtttca atattagtta
     1801 tcactgttta aaagttatgg cgagaacgtc ggcggttaaa atatattacc ctgaacggct
     1861 gccaatgaga cgacggggtc atcacggctc atcatgcgcc aaacaaatgt gtgcaataca
     1921 cgctcggatg actgcatgat gaccgcactg actggggaca gcagatccac ctaagcctgt
     1981 gagagaagca gacacccgac agatcaaggc agttaagtcg gtctcataca cggtttcctt
     2041 gaaatttttt tgattcggta atctccgaac agaaggaaga acgaaggaag gagcacagac
     2101 ttagattggt atatatacgc atatgtagtg ttgaagaaac atgaaattgc ccagtattct
     2161 taacccaact gcacagaaca aaaacgtgca ggaaacgaag ataaatcatg tcgaaagcta
     2221 catataagga acgtgctgct actcatccta gtcctgttgc tgccaagcta tttaatatca
     2281 tgcacgaaaa gcaaacaaac ttgtgtgctt cattggatgt tcgtaccacc aaggaattac
     2341 tggagttagt tgaagcatta ggtcccaaaa tttgtttact aaaaacacat gtggatatct
     2401 tgactgattt ttccatggag ggcacagtta agccgctaaa ggcattatcc gccaagtaca
     2461 attttttact cttcgaggac agaaaatttg ctgacattgg taatacagtc aaattgcagt
     2521 actctgcggg tgtatacaga atagcagaat gggcagacat tacgaatgca cacggtgtgg
     2581 tgggcccagg tattgttagc ggtttgaagc aggcggcaga agaagtaaca aaggaaccta
     2641 gaggcctttt gatgttagca gaattgtcat gcaagggctc cctatctact ggagaatata
     2701 ctaagggtac tgttgacatt gcgaagagcg acaaagattt tgttatcggc tttattgctc
     2761 aaagagacat gggtggaaga gatgaaggtt acgattggtt gattatgaca cccggtgtgg
     2821 gtttagatga caagggagat gcattgggtc aacagtatag aaccgtggat gatgtggttt
     2881 ctacaggatc tgacattatt attgttggaa gaggactatt tgcaaaggga agggatgcta
     2941 aggtagaggg tgaacgttac agaaaagcag gctgggaagc atatttgaga agatgcggcc
     3001 agcaaaacta aaaaactgta ttataagtaa atgcatgtat actaaactca caaattagag
     3061 cttcaattta attatatcag ttattacccg agttgagacc aacgaagcat ctgtgcttca
     3121 ttttgtagaa caaaaatgca acgcgagagc gctaattttt caaacaaaga atctgagctg
     3181 catttttaca gaacagaaat gcaacgcgaa agcgctattt taccaacgaa gaatctgtgc
     3241 ttcatttttg taaaacaaaa atgcaacgcg agagcgctaa tttttcaaac aaagaatctg
     3301 agctgcattt ttacagaaca gaaatgcaac gcgagagcgc tattttacca acaaagaatc
     3361 tatacttctt ttttgttcta caaaaatgca tcccgagagc gctatttttc taacaaagca
     3421 tcttagatta ctttttttct cctttgtgcg ctctataatg cagtctcttg ataacttttt
     3481 gcactgtagg tccgttaagg ttagaagaag gctactttgg tgtctatttt ctcttccata
     3541 aaaaaagcct gactccactt cccgcgttta ctgattacta gcgaagctgc gggtgcattt
     3601 tttcaagata aaggcatccc cgattatatt ctataccgat gtggattgcg catactttgt
     3661 gaacagaaag tgatagcgtt gatgattctt cattggtcag aaaattatga acggtttctt
     3721 ctattttgtc tctatatact acgtatagga aatgtttaca ttttcgtatt gttttcgatt
     3781 cactctatga atagttctta ctacaatttt tttgtctaaa gagtaatact agagataaac
     3841 ataaaaaatg tagaggtcga gtttagatgc aagttcaagg agcgaaaggt ggatgggtag
     3901 gttatatagg gatatagcac agagatatat agcaaagaga tacttttgag caatgtttgt
     3961 ggaagcggta ttcgcaatat tttagtagct cgttacagtc cggtgcgttt ttggtttttt
     4021 gaaagtgcgt catcagagcg cttttggttt tcaaaagcgc tctgaagttc ctatactttc
     4081 tagctagaga ataggaactt cccgagcggc cgcgattatc aaaaaggatc ttcacctaga
     4141 tccttttaaa ttaaaaatga agttttaaat caatctaaag tatatatgag taaacttggt
     4201 ctgacagtta ccaatgctta atcagtgagg cacctatctc agcgatctgt ctatttcgtt
     4261 catccatagt tgcctgactc cccgtcgtgt agataactac gatacgggag ggcttaccat
     4321 ctggccccag tgctgcaatg ataccgcggg acccacgctc accggctcca gatttatcag
     4381 caataaacca gccagccgga agggccgagc gcagaagtgg tcctgcaact ttatccgcct
     4441 ccatccagtc tattaattgt tgccgggaag ctagagtaag tagttcgcca gttaatagtt
     4501 tgcgcaacgt tgttgccatt gctacaggca tcgtggtgtc acgctcgtcg tttggtatgg
     4561 cttcattcag ctccggttcc caacgatcaa ggcgagttac atgatccccc atgttgtgca
     4621 aaaaagcggt tagctccttc ggtcctccga tcgttgtcag aagtaagttg gccgcagtgt
     4681 tatcactcat ggttatggca gcactgcata attctcttac tgtcatgcca tccgtaagat
     4741 gcttttctgt gactggtgag tactcaacca agtcattctg agaatagtgt atgcggcgac
     4801 cgagttgctc ttgcccggcg tcaatacggg ataataccgc gccacatagc agaactttaa
     4861 aagtgctcat cattggaaaa cgttcttcgg ggcgaaaact ctcaaggatc ttaccgctgt
     4921 tgagatccag ttcgatgtaa cccactcgtg cacccaactg atcttcagca tcttttactt
     4981 tcaccagcgt ttctgggtga gcaaaaacag gaaggcaaaa tgccgcaaaa aagggaataa
     5041 gggcgacacg gaaatgttga atactcatac tcttcctttt tcaatattat tgaagcattt
     5101 atcagggtta ttgtctcatg agcggataca tatttgaatg tatttagaaa aataaacaaa
     5161 taggggttcc gcgcacattt ccccgaaaag tgccacctgt catgaccaaa atcccttaac
     5221 gtgagttttc gttccactga gcgtcagacc ccgtagaaaa gatcaaagga tcttcttgag
     5281 atcctttttt tctgcgcgta atctgctgct tgcaaacaaa aaaaccaccg ctaccagcgg
     5341 tggtttgttt gccggat
//
