# Supplementary material for: Improving therapeutic protein secretion in the probiotic yeast Saccharomyces boulardii using a multifactorial engineering approach
Source: Microb Cell Fact. 2023 Jun 7;22:109. doi: 10.1186/s12934-023-02117-y (PMC10245609; doi:10.1186/s12934-023-02117-y)
Supplement: Supplementary file 9 — Additional file 9. Plasmids generated in this study. [file 12934_2023_2117_MOESM9_ESM.zip › Plasmids 3/DD412.gb]

LOCUS       DD412_Con1,_pTDH3,_alph 5360 bp ds-DNA     circular     31-DEC-2022
DEFINITION  .
FEATURES             Location/Qualifiers
     promoter        complement(660..790)
                     /label="AmpR Promoter"
                     /ApEinfo_revcolor="#f58a5e"
                     /ApEinfo_fwdcolor="#f58a5e"
     rep_origin      complement(791..1554)
                     /label="ColE1"
                     /ApEinfo_revcolor="#7f7f7f"
                     /ApEinfo_fwdcolor="#7f7f7f"
     primer          1505..1532
                     /label="ISApr001"
                     /note="sequence: ttgctcacatgttctttcctgcgttatc"
                     /ApEinfo_revcolor="#d59687"
                     /ApEinfo_fwdcolor="#d59687"
     primer          1523..1551
                     /label="ISApr016"
                     /note="sequence: ctgcgttatcccctgattctgtggataac"
                     /ApEinfo_revcolor="#d6b295"
                     /ApEinfo_fwdcolor="#d6b295"
     primer          1567..1586
                     /label="ISApr047"
                     /note="sequence: CCCAGTTGTTTGTAGCTGGT"
                     /ApEinfo_revcolor="#b7e6d7"
                     /ApEinfo_fwdcolor="#b7e6d7"
     misc_feature    1567..1966
                     /label="site 7 up 5' arm"
                     /ApEinfo_revcolor="#9eafd2"
                     /ApEinfo_fwdcolor="#9eafd2"
     primer          complement(1946..1966)
                     /label="ISapr048"
                     /note="sequence: TGGACCCTTAAAAGGCAAATC"
                     /ApEinfo_revcolor="#f58a5e"
                     /ApEinfo_fwdcolor="#f58a5e"
     primer          2006..2025
                     /label="DD224 pTDH3, alpha Factor, 6xHIS, NPB, c-myc, tTDH1, URA3, 2micron, AmpR-ColE1 FWD"
                     /note="sequence: cccctgaattcgcatctagatggtagagccacaaacagcc"
                     /ApEinfo_revcolor="#b1ff67"
                     /ApEinfo_fwdcolor="#b1ff67"
     misc_feature    2006..2148
                     /label="ConS"
                     /ApEinfo_revcolor="#ffef86"
                     /ApEinfo_fwdcolor="#ffef86"
     protein_bind    2149..2154
                     /label="BsmBI"
                     /ApEinfo_revcolor="#b1ff67"
                     /ApEinfo_fwdcolor="#b1ff67"
     primer          2150..2177
                     /label="DD pr001"
                     /note="sequence: gtctcactgaactggccgataattgcag"
                     /ApEinfo_revcolor="#b4abac"
                     /ApEinfo_fwdcolor="#b4abac"
     protein_bind    2156..2159
                     /label="BsmBI"
                     /ApEinfo_revcolor="#b1ff67"
                     /ApEinfo_fwdcolor="#b1ff67"
     misc_feature    2156..2180
                     /label="ConS scar"
                     /ApEinfo_revcolor="#ffef86"
                     /ApEinfo_fwdcolor="#ffef86"
     promoter        2185..2864
                     /label="ScTDH3 Promoter"
                     /ApEinfo_revcolor="#84b0dc"
                     /ApEinfo_fwdcolor="#84b0dc"
     misc_feature    2865..3131
                     /label="cerevisiae alpha prepro-"
                     /ApEinfo_revcolor="#ff9ccd"
                     /ApEinfo_fwdcolor="#ff9ccd"
     primer          3067..3088
                     /label="DDpr214"
                     /note="sequence: CTACTATTGCCAGCATTGCTGC"
                     /ApEinfo_revcolor="#ff9ccd"
                     /ApEinfo_fwdcolor="#ff9ccd"
     misc_feature    3132..3149
                     /label="6X-HIS"
                     /ApEinfo_revcolor="#f8d3a9"
                     /ApEinfo_fwdcolor="#f8d3a9"
     misc_feature    3150..3179
                     /label="NPB-A2"
                     /ApEinfo_revcolor="#ffef86"
                     /ApEinfo_fwdcolor="#ffef86"
     misc_feature    3180..3212
                     /label="c-myc"
                     /ApEinfo_revcolor="#faac61"
                     /ApEinfo_fwdcolor="#faac61"
     terminator      3216..3439
                     /label="ScTDH1 Terminator"
                     /ApEinfo_revcolor="#ff9ccd"
                     /ApEinfo_fwdcolor="#ff9ccd"
     protein_bind    complement(3444..3447)
                     /label="BsmBI"
                     /ApEinfo_revcolor="#b1ff67"
                     /ApEinfo_fwdcolor="#b1ff67"
     protein_bind    complement(3449..3454)
                     /label="BsmBI"
                     /ApEinfo_revcolor="#b1ff67"
                     /ApEinfo_fwdcolor="#b1ff67"
     misc_feature    3455..3597
                     /label="Con1"
                     /ApEinfo_revcolor="#ffef86"
                     /ApEinfo_fwdcolor="#ffef86"
     primer          3459..3480
                     /label="DD pr003"
                     /note="sequence: ggtcatcacggctcatcatgcg"
                     /ApEinfo_revcolor="#ff9ccd"
                     /ApEinfo_fwdcolor="#ff9ccd"
     primer          complement(3478..3497)
                     /label="DDpr016"
                     /note="sequence: tgcacacatttgtttggcgc"
                     /ApEinfo_revcolor="#d59687"
                     /ApEinfo_fwdcolor="#d59687"
     primer          3544..3563
                     /label="DDpr015"
                     /note="sequence: cagatccacctaagcctgtg"
                     /ApEinfo_revcolor="#f8d3a9"
                     /ApEinfo_fwdcolor="#f8d3a9"
     primer          complement(3565..3587)
                     /label="DD pr004"
                     /note="sequence: gatctgtcgggtgtctgcttctc"
                     /ApEinfo_revcolor="#ff9ccd"
                     /ApEinfo_fwdcolor="#ff9ccd"
     primer          complement(3588..3607)
                     /label="DD224 pTDH3, alpha Factor, 6xHIS, NPB, c-myc, tTDH1, URA3, 2micron, AmpR-ColE1 REV"
                     /note="sequence: gtgtactgcagtgcactagtgagaccgacttaactgcctt"
                     /ApEinfo_revcolor="#b1ff67"
                     /ApEinfo_fwdcolor="#b1ff67"
     protein_bind    3602..3607
                     /label="BsaI"
                     /ApEinfo_revcolor="#b1ff67"
                     /ApEinfo_fwdcolor="#b1ff67"
     promoter        3627..3803
                     /label="URA3 Promoter"
                     /ApEinfo_revcolor="#faac61"
                     /ApEinfo_fwdcolor="#faac61"
     CDS             3804..4607
                     /label="URA3"
                     /ApEinfo_revcolor="#faac61"
                     /ApEinfo_fwdcolor="#faac61"
     terminator      4608..4685
                     /label="URA3 Terminator"
                     /ApEinfo_revcolor="#faac61"
                     /ApEinfo_fwdcolor="#faac61"
     primer          complement(4687..4712)
                     /label="ISApr040"
                     /note="sequence: tgccacaggtctcGgcagtggattcaagtgctctact"
                     /ApEinfo_revcolor="#d6b295"
                     /ApEinfo_fwdcolor="#d6b295"
     primer          4710..4730
                     /label="ISApr049"
                     /note="sequence: CGATGGATGATGATTGGTTCT"
                     /ApEinfo_revcolor="#85dae9"
                     /ApEinfo_fwdcolor="#85dae9"
     misc_feature    4710..5052
                     /label="Site 7 down 3' arm"
                     /ApEinfo_revcolor="#ffef86"
                     /ApEinfo_fwdcolor="#ffef86"
     primer          complement(5033..5052)
                     /label="ISApr108"
                     /note="sequence: TTGTTGGCATTCCATTGTTG"
                     /ApEinfo_revcolor="#b4abac"
                     /ApEinfo_fwdcolor="#b4abac"
     primer          complement(5033..5052)
                     /label="ISApr050"
                     /note="sequence: TTGTTGGCATTCCATTGTTG"
                     /ApEinfo_revcolor="#b4abac"
                     /ApEinfo_fwdcolor="#b4abac"
     primer          5065..5093
                     /label="ISApr117"
                     /note="sequence: gattatcaaaaaggatcttcacctagatc"
                     /ApEinfo_revcolor="#75c6a9"
                     /ApEinfo_fwdcolor="#75c6a9"
     terminator      complement(5065..5161)
                     /label="AmpR Terminator"
                     /ApEinfo_revcolor="#f58a5e"
                     /ApEinfo_fwdcolor="#f58a5e"
     CDS             complement(5162..659)
                     /label="AmpR"
                     /ApEinfo_revcolor="#9f4240"
                     /ApEinfo_fwdcolor="#9f4240"
     primer          complement(5167..5194)
                     /label="DD pr005"
                     /note="sequence: gctgagataggtgcctcactgattaagc"
                     /ApEinfo_revcolor="#d6b295"
                     /ApEinfo_fwdcolor="#d6b295"
     primer          complement(5167..5194)
                     /label="ISApr004"
                     /note="sequence: gctgagataggtgcctcactgattaagc"
                     /ApEinfo_revcolor="#85dae9"
                     /ApEinfo_fwdcolor="#85dae9"
ORIGIN
        1 cgcagaagtg gtcctgcaac tttatccgcc tccatccagt ctattaattg ttgccgggaa
       61 gctagagtaa gtagttcgcc agttaatagt ttgcgcaacg ttgttgccat tgctacaggc
      121 atcgtggtgt cacgctcgtc gtttggtatg gcttcattca gctccggttc ccaacgatca
      181 aggcgagtta catgatcccc catgttgtgc aaaaaagcgg ttagctcctt cggtcctccg
      241 atcgttgtca gaagtaagtt ggccgcagtg ttatcactca tggttatggc agcactgcat
      301 aattctctta ctgtcatgcc atccgtaaga tgcttttctg tgactggtga gtactcaacc
      361 aagtcattct gagaatagtg tatgcggcga ccgagttgct cttgcccggc gtcaatacgg
      421 gataataccg cgccacatag cagaacttta aaagtgctca tcattggaaa acgttcttcg
      481 gggcgaaaac tctcaaggat cttaccgctg ttgagatcca gttcgatgta acccactcgt
      541 gcacccaact gatcttcagc atcttttact ttcaccagcg tttctgggtg agcaaaaaca
      601 ggaaggcaaa atgccgcaaa aaagggaata agggcgacac ggaaatgttg aatactcata
      661 ctcttccttt ttcaatatta ttgaagcatt tatcagggtt attgtctcat gagcggatac
      721 atatttgaat gtatttagaa aaataaacaa ataggggttc cgcgcacatt tccccgaaaa
      781 gtgccacctg tcatgaccaa aatcccttaa cgtgagtttt cgttccactg agcgtcagac
      841 cccgtagaaa agatcaaagg atcttcttga gatccttttt ttctgcgcgt aatctgctgc
      901 ttgcaaacaa aaaaaccacc gctaccagcg gtggtttgtt tgccggatca agagctacca
      961 actctttttc cgaaggtaac tggcttcagc agagcgcaga taccaaatac tgttcttcta
     1021 gtgtagccgt agttaggcca ccacttcaag aactctgtag caccgcctac atacctcgct
     1081 ctgctaatcc tgttaccagt ggctgctgcc agtggcgata agtcgtgtct taccgggttg
     1141 gactcaagac gatagttacc ggataaggcg cagcggtcgg gctgaacggg gggttcgtgc
     1201 acacagccca gcttggagcg aacgacctac accgaactga gatacctaca gcgtgagcta
     1261 tgagaaagcg ccacgcttcc cgaagggaga aaggcggaca ggtatccggt aagcggcagg
     1321 gtcggaacag gagagcgcac gagggagctt ccagggggaa acgcctggta tctttatagt
     1381 cctgtcgggt ttcgccacct ctgacttgag cgtcgatttt tgtgatgctc gtcagggggg
     1441 cggagcctat ggaaaaacgc cagcaacgcg gcctttttac ggttcctggc cttttgctgg
     1501 ccttttgctc acatgttctt tcctgcgtta tcccctgatt ctgtggataa ccgtgcggcc
     1561 gcccctCCCA GTTGTTTGTA GCTGGTGCAT ATTTAGCGGC AATTCTCTGT TGCGTAAATG
     1621 AAAATATTAA TGTAAACAAA AAAAGACCAA AACATTTTAG CAGTGTAAGA AGGTGTACTG
     1681 ATACAAAATG TGTTTAGAGT CTACTGATAT GTTACTGGCC GTTCGTTGGG AAAAAAATGC
     1741 TGTATCATTT ATTAATCAAA AGCGACTTTT GGTGGAATAT TATGATATGT GTTGTTAAAA
     1801 TATGACGTAA TTTTAGAATT GTCTGATTCG TATTCAGATT TGGTGAAGGA ATAACGCAGA
     1861 GTTGACAATT TAATAGAATG GATTAATCGT AATCTTCAGA AACGTAGAAA AAGAAAAACA
     1921 ATTAAAACAT TATATTAAGA TTATTGATTT GCCTTTTAAG GGTCCAgccc acatggataa
     1981 cattacccct gaattcgcat ctagatggta gagccacaaa cagccggtac aagcaacgat
     2041 ctccaggacc atctgaatca tgcgcggatg acacgaactc acgacggcga tcacagacat
     2101 taacccacag tacagacact gcgacaacgt ggcaattcgt cgcaataccg tctcactgaa
     2161 ctggccgata attgcagacg aacgcagttc gagtttatca ttatcaatac tgccatttca
     2221 aagaatacgt aaataattaa tagtagtgat tttcctaact ttatttagtc aaaaaattag
     2281 ccttttaatt ctgctgtaac ccgtacatgc ccaaaatagg gggcgggtta cacagaatat
     2341 ataacatcgt aggtgtctgg gtgaacagtt tattcctggc atccactaaa tataatggag
     2401 cccgcttttt aagctggcat ccagaaaaaa aaagaatccc agcaccaaaa tattgttttc
     2461 ttcaccaacc atcagttcat aggtccattc tcttagcgca actacagaga acaggggcac
     2521 aaacaggcaa aaaacgggca caacctcaat ggagtgatgc aacctgcctg gagtaaatga
     2581 tgacacaagg caattgaccc acgcatgtat ctatctcatt ttcttacacc ttctattacc
     2641 ttctgctctc tctgatttgg aaaaagctga aaaaaaaggt tgaaaccagt tccctgaaat
     2701 tattccccta cttgactaat aagtatataa agacggtagg tattgattgt aattctgtaa
     2761 atctatttct taaacttctt aaattctact tttatagtta gtcttttttt tagttttaaa
     2821 acaccaagaa cttagtttcg aataaacaca cataaacaaa caaaATGAGA TTTCCTTCAA
     2881 TTTTTACTGC AGTTTTATTC GCAGCATCCT CCGCATTAGC TGCTCCAGTC AACACTACAA
     2941 CAGAAGATGA AACGGCACAA ATTCCGGCTG AAGCTGTCAT CGGTTACTTA GATTTAGAAG
     3001 GGGATTTCGA TGTTGCTGTT TTGCCATTTT CCAACAGCAC AAATAACGGG TTATTGTTTA
     3061 TAAATACTAC TATTGCCAGC ATTGCTGCTA AAGAAGAAGG GGTATCTTTG GATAAAAGAG
     3121 AGGCTGAAGC Tcatcatcac catcaccacG ACTACTGGTT CCAGAGACAC GGTCATCGTA
     3181 TGGAACAAAA ACTTATTTCT GAAGAAGATC TGtgaataaa gcaatcttga tgaggataat
     3241 gatttttttt tgaatataca taaatactac cgtttttctg ctagattttg tgatgacgta
     3301 aataagtaca tattactttt taagccaaga caagattaag cattaacttt acccttttct
     3361 ttctaagttt caatattagt tatcactgtt taaaagttat ggcgagaacg tcggcggtta
     3421 aaatatatta ccctgaacgg ctgccaatga gacgacgggg tcatcacggc tcatcatgcg
     3481 ccaaacaaat gtgtgcaata cacgctcgga tgactgcatg atgaccgcac tgactgggga
     3541 cagcagatcc acctaagcct gtgagagaag cagacacccg acagatcaag gcagttaagt
     3601 cggtctcact agtgcactgc agtacacggt ttccttgaaa tttttttgat tcggtaatct
     3661 ccgaacagaa ggaagaacga aggaaggagc acagacttag attggtatat atacgcatat
     3721 gtagtgttga agaaacatga aattgcccag tattcttaac ccaactgcac agaacaaaaa
     3781 cgtgcaggaa acgaagataa atcatgtcga aagctacata taaggaacgt gctgctactc
     3841 atcctagtcc tgttgctgcc aagctattta atatcatgca cgaaaagcaa acaaacttgt
     3901 gtgcttcatt ggatgttcgt accaccaagg aattactgga gttagttgaa gcattaggtc
     3961 ccaaaatttg tttactaaaa acacatgtgg atatcttgac tgatttttcc atggagggca
     4021 cagttaagcc gctaaaggca ttatccgcca agtacaattt tttactcttc gaggacagaa
     4081 aatttgctga cattggtaat acagtcaaat tgcagtactc tgcgggtgta tacagaatag
     4141 cagaatgggc agacattacg aatgcacacg gtgtggtggg cccaggtatt gttagcggtt
     4201 tgaagcaggc ggcagaagaa gtaacaaagg aacctagagg ccttttgatg ttagcagaat
     4261 tgtcatgcaa gggctcccta tctactggag aatatactaa gggtactgtt gacattgcga
     4321 agagcgacaa agattttgtt atcggcttta ttgctcaaag agacatgggt ggaagagatg
     4381 aaggttacga ttggttgatt atgacacccg gtgtgggttt agatgacaag ggagatgcat
     4441 tgggtcaaca gtatagaacc gtggatgatg tggtttctac aggatctgac attattattg
     4501 ttggaagagg actatttgca aagggaaggg atgctaaggt agagggtgaa cgttacagaa
     4561 aagcaggctg ggaagcatat ttgagaagat gcggccagca aaactaaaaa actgtattat
     4621 aagtaaatgc atgtatacta aactcacaaa ttagagcttc aatttaatta tatcagttat
     4681 tacccgagta gagcacttga atccactgcC GATGGATGAT GATTGGTTCT TATCATAATT
     4741 TGATTTCGGC AGAAGCAATA TTAGAGGTAT TGTTGTAACG AAATTCCAAT GTCATCTGCT
     4801 TAGTATTATT AATGTTACCT GAATATTATC ACATGCCGCT TAAAAATGTG TTATAAGTAT
     4861 TAAAATCTAG TGAAAGTTGA AATGTAATCT AATAGGATAA TGAAACATAT GAAACGGAAT
     4921 GAGGAATAAT CGTTGTATTA CAATGTAGAG ATATTGATTT CATTTTGAGG ATTCCTATAT
     4981 TCTTGGGGAG AACTTCTACT ATATTCTGTA TACATGATAT AATAGCCTCT ACCAACAATG
     5041 GAATGCCAAC AAccgagcgg ccgcgattat caaaaaggat cttcacctag atccttttaa
     5101 attaaaaatg aagttttaaa tcaatctaaa gtatatatga gtaaacttgg tctgacagtt
     5161 accaatgctt aatcagtgag gcacctatct cagcgatctg tctatttcgt tcatccatag
     5221 ttgcctgact ccccgtcgtg tagataacta cgatacggga gggcttacca tctggcccca
     5281 gtgctgcaat gataccgcgg gacccacgct caccggctcc agatttatca gcaataaacc
     5341 agccagccgg aagggccgag
//
