# Supplementary material for: Improving therapeutic protein secretion in the probiotic yeast Saccharomyces boulardii using a multifactorial engineering approach
Source: Microb Cell Fact. 2023 Jun 7;22:109. doi: 10.1186/s12934-023-02117-y (PMC10245609; doi:10.1186/s12934-023-02117-y)
Supplement: Supplementary file 9 — Additional file 9. Plasmids generated in this study. [file 12934_2023_2117_MOESM9_ESM.zip › Plasmids 3/zl350.gb]

LOCUS       ZL350                   7134 bp ds-DNA     circular     04-JUN-2023
DEFINITION  .
FEATURES             Location/Qualifiers
     primer          13..32
                     /label="ZLpr732"
                     /note="sequence: CGGTCATCGTATGGAACAAA"
                     /ApEinfo_revcolor="#85dae9"
                     /ApEinfo_fwdcolor="#85dae9"
     misc_feature    23..55
                     /label="c-myc"
                     /ApEinfo_revcolor="#faac61"
                     /ApEinfo_fwdcolor="#faac61"
     primer          56..88
                     /label="DDpr640 new"
                     /ApEinfo_revcolor="#b4abac"
                     /ApEinfo_fwdcolor="#b4abac"
                     /note="sequence: tgaataaagcaatcttgatgaggataatgattt"
     terminator      59..282
                     /label="ScTDH1 Terminator"
                     /ApEinfo_revcolor="#ff9ccd"
                     /ApEinfo_fwdcolor="#ff9ccd"
     protein_bind    complement(287..290)
                     /label="BsmBI"
                     /ApEinfo_revcolor="#b1ff67"
                     /ApEinfo_fwdcolor="#b1ff67"
     protein_bind    complement(292..297)
                     /label="BsmBI"
                     /ApEinfo_revcolor="#b1ff67"
                     /ApEinfo_fwdcolor="#b1ff67"
     misc_feature    298..331
                     /label="Con1"
                     /ApEinfo_revcolor="#ffef86"
                     /ApEinfo_fwdcolor="#ffef86"
     primer          302..323
                     /label="DD pr003"
                     /ApEinfo_revcolor="#ff9ccd"
                     /ApEinfo_fwdcolor="#ff9ccd"
                     /note="sequence: ggtcatcacggctcatcatgcg"
     primer          complement(312..331)
                     /label="DD224_pTDH3,_alpha_Fact REV"
                     /note="sequence: gccaatcaaccgaatcatgcttgtttggcgcatgatgagc"
                     /ApEinfo_revcolor="#f58a5e"
                     /ApEinfo_fwdcolor="#f58a5e"
     primer          complement(321..331)
                     /label="DDpr016"
                     /ApEinfo_revcolor="#d59687"
                     /ApEinfo_fwdcolor="#d59687"
                     /note="sequence: tgcacacatttgtttggcgc"
     primer          332..351
                     /label="ALG9 FWD"
                     /note="sequence: gctcatcatgcgccaaacaagcatgattcggttgattggc"
                     /ApEinfo_revcolor="#b1ff67"
                     /ApEinfo_fwdcolor="#b1ff67"
     primer          complement(1882..1901)
                     /label="ALG9 REV"
                     /note="sequence: atccgagcgtgtattgcacatgcaaggcggtaaccattag"
                     /ApEinfo_revcolor="#b1ff67"
                     /ApEinfo_fwdcolor="#b1ff67"
     primer          complement(1902..1907)
                     /label="DDpr016"
                     /ApEinfo_revcolor="#d59687"
                     /ApEinfo_fwdcolor="#d59687"
                     /note="sequence: tgcacacatttgtttggcgc"
     primer          1902..1921
                     /label="DD224_pTDH3,_alpha_Fact FWD"
                     /note="sequence: ctaatggttaccgccttgcatgtgcaatacacgctcggat"
                     /ApEinfo_revcolor="#f58a5e"
                     /ApEinfo_fwdcolor="#f58a5e"
     misc_feature    1902..2007
                     /label="Con1"
                     /ApEinfo_revcolor="#ffef86"
                     /ApEinfo_fwdcolor="#ffef86"
     primer          1954..1973
                     /label="DDpr015"
                     /ApEinfo_revcolor="#f8d3a9"
                     /ApEinfo_fwdcolor="#f8d3a9"
                     /note="sequence: cagatccacctaagcctgtg"
     primer          complement(1975..1997)
                     /label="DD pr004"
                     /ApEinfo_revcolor="#ff9ccd"
                     /ApEinfo_fwdcolor="#ff9ccd"
                     /note="sequence: gatctgtcgggtgtctgcttctc"
     primer          complement(1988..2007)
                     /label="DD189 pTDH3, alpha Factor, 6xHIS, NPB-A2, c-myc, HygR, 2micron, AmpR-ColE1 REV"
                     /ApEinfo_revcolor="#b1ff67"
                     /ApEinfo_fwdcolor="#b1ff67"
                     /note="sequence: aaccgtgtatgagaccgacttaactgccttgatctgtcgg"
     primer          2008..2027
                     /label="pYTK074 FWD"
                     /ApEinfo_revcolor="#f58a5e"
                     /ApEinfo_fwdcolor="#f58a5e"
                     /note="sequence: ccgacagatcaaggcagttaagtcggtctcatacacggtt"
     protein_bind    2012..2017
                     /label="BsaI"
                     /ApEinfo_revcolor="#b1ff67"
                     /ApEinfo_fwdcolor="#b1ff67"
     protein_bind    2019..2022
                     /label="BsaI"
                     /ApEinfo_revcolor="#b1ff67"
                     /ApEinfo_fwdcolor="#b1ff67"
     promoter        2023..2199
                     /label="ScURA3 Promoter"
                     /ApEinfo_revcolor="#faac61"
                     /ApEinfo_fwdcolor="#faac61"
     primer          2141..2158
                     /label="DDpr088"
                     /ApEinfo_revcolor="#c6c9d1"
                     /ApEinfo_fwdcolor="#c6c9d1"
                     /note="sequence: GCCCAGTATTCTTAACCC"
     primer          complement(2318..2337)
                     /label="ZLpr733"
                     /note="sequence: ctccagtaattccttggtgg"
                     /ApEinfo_revcolor="#f58a5e"
                     /ApEinfo_fwdcolor="#f58a5e"
     primer          2967..2989
                     /label="DDpr116"
                     /ApEinfo_revcolor="#b7e6d7"
                     /ApEinfo_fwdcolor="#b7e6d7"
                     /note="sequence: ggaagcatatttgagaagatgcg"
     terminator      3004..3081
                     /label="ScURA3 Terminator"
                     /ApEinfo_revcolor="#f8d3a9"
                     /ApEinfo_fwdcolor="#f8d3a9"
     primer          complement(3073..3092)
                     /label="pYTK074 REV"
                     /ApEinfo_revcolor="#f58a5e"
                     /ApEinfo_fwdcolor="#f58a5e"
                     /note="sequence: tgaagcacagatgcttcgttggtctcaactcgggtaataa"
     protein_bind    complement(3082..3085)
                     /label="BsaI"
                     /ApEinfo_revcolor="#b1ff67"
                     /ApEinfo_fwdcolor="#b1ff67"
     protein_bind    complement(3087..3092)
                     /label="BsaI"
                     /ApEinfo_revcolor="#b1ff67"
                     /ApEinfo_fwdcolor="#b1ff67"
     primer          3093..3112
                     /label="DD189 pTDH3, alpha Factor, 6xHIS, NPB-A2, c-myc, HygR, 2micron, AmpR-ColE1 FWD"
                     /ApEinfo_revcolor="#b1ff67"
                     /ApEinfo_fwdcolor="#b1ff67"
                     /note="sequence: ttattacccgagttgagaccaacgaagcatctgtgcttca"
     rep_origin      3093..4055
                     /label="2micron"
                     /ApEinfo_revcolor="#d6b295"
                     /ApEinfo_fwdcolor="#d6b295"
     rep_origin      4056..4093
                     /label="FRT site"
                     /ApEinfo_revcolor="#b4abac"
                     /ApEinfo_fwdcolor="#b4abac"
     primer          4106..4134
                     /label="ISApr117"
                     /ApEinfo_revcolor="#75c6a9"
                     /ApEinfo_fwdcolor="#75c6a9"
                     /note="sequence: gattatcaaaaaggatcttcacctagatc"
     terminator      complement(4106..4202)
                     /label="AmpR Terminator"
                     /ApEinfo_revcolor="#f58a5e"
                     /ApEinfo_fwdcolor="#f58a5e"
     primer          complement(4208..4235)
                     /label="DD pr005"
                     /ApEinfo_revcolor="#d6b295"
                     /ApEinfo_fwdcolor="#d6b295"
                     /note="sequence: gctgagataggtgcctcactgattaagc"
     primer          complement(4208..4235)
                     /label="ISApr004"
                     /ApEinfo_revcolor="#85dae9"
                     /ApEinfo_fwdcolor="#85dae9"
                     /note="sequence: gctgagataggtgcctcactgattaagc"
     primer          4215..4235
                     /label="ISApr021"
                     /ApEinfo_revcolor="#f58a5e"
                     /ApEinfo_fwdcolor="#f58a5e"
                     /note="sequence: cagtgaggcacctatctcagc"
     primer          complement(4215..4235)
                     /label="SPCpr126"
                     /ApEinfo_revcolor="#84b0dc"
                     /ApEinfo_fwdcolor="#84b0dc"
                     /note="sequence: gctgagataggtgcctcactg"
     primer          complement(4216..4236)
                     /label="SPCpr311"
                     /ApEinfo_revcolor="#c7b0e3"
                     /ApEinfo_fwdcolor="#c7b0e3"
                     /note="sequence: cgctgagataggtgcctcact"
     primer          complement(4218..4240)
                     /label="DDpr020"
                     /ApEinfo_revcolor="#f8d3a9"
                     /ApEinfo_fwdcolor="#f8d3a9"
                     /note="sequence: agatcgctgagataggtgcctca"
     primer          complement(4232..4253)
                     /label="SPCpr005"
                     /ApEinfo_revcolor="#85dae9"
                     /ApEinfo_fwdcolor="#85dae9"
                     /note="sequence: gaacgaaatagacagatcgctg"
     primer          complement(4239..4270)
                     /label="ISApr015"
                     /ApEinfo_revcolor="#faac61"
                     /ApEinfo_fwdcolor="#faac61"
                     /note="sequence: gtcaggcaactatggatgaacgaaatagacag"
     primer          4283..4305
                     /label="SPCpr081"
                     /ApEinfo_revcolor="#ffef86"
                     /ApEinfo_fwdcolor="#ffef86"
                     /note="sequence: agataactacgatacgggagggc"
     primer          complement(4287..4309)
                     /label="DDpr017"
                     /ApEinfo_revcolor="#ff9ccd"
                     /ApEinfo_fwdcolor="#ff9ccd"
                     /note="sequence: gtaagccctcccgtatcgtagtt"
     primer          complement(4366..4391)
                     /label="DD pr008"
                     /ApEinfo_revcolor="#84b0dc"
                     /ApEinfo_fwdcolor="#84b0dc"
                     /note="sequence: ccggctggctggtttattgctgataa"
     primer          complement(4628..4647)
                     /label="SPCpr035"
                     /ApEinfo_revcolor="#b1ff67"
                     /ApEinfo_fwdcolor="#b1ff67"
                     /note="sequence: aacgatcggaggaccgaagg"
     primer          complement(4734..4759)
                     /label="DJHpr002"
                     /ApEinfo_revcolor="#9eafd2"
                     /ApEinfo_fwdcolor="#9eafd2"
                     /note="sequence: ttgagtactcaccagtcacagaaaag"
     primer          4764..4787
                     /label="DJHpr001"
                     /ApEinfo_revcolor="#84b0dc"
                     /ApEinfo_fwdcolor="#84b0dc"
                     /note="sequence: gtcattctgagaatagtgtatgcg"
     primer          4781..4798
                     /label="SPCpr076"
                     /ApEinfo_revcolor="#b7e6d7"
                     /ApEinfo_fwdcolor="#b7e6d7"
                     /note="sequence: gtatgcggcgaccgagtt"
     primer          4826..4846
                     /label="SPCpr232"
                     /ApEinfo_revcolor="#75c6a9"
                     /ApEinfo_fwdcolor="#75c6a9"
                     /note="sequence: ATACCGCGCCACATAGCAGAA"
     primer          complement(4923..4945)
                     /label="ISApr221"
                     /ApEinfo_revcolor="#9eafd2"
                     /ApEinfo_fwdcolor="#9eafd2"
                     /note="sequence: gtgcacgagtgggttacatcgaa"
     primer          4950..4975
                     /label="ISApr218"
                     /ApEinfo_revcolor="#f8d3a9"
                     /ApEinfo_fwdcolor="#f8d3a9"
                     /note="sequence: ctgatcttcagcatcttttactttca"
     primer          5033..5057
                     /label="ISApr1009"
                     /ApEinfo_revcolor="#84b0dc"
                     /ApEinfo_fwdcolor="#84b0dc"
                     /note="sequence: gggcgacacggaaatgttgaatact"
     promoter        complement(5061..5191)
                     /label="AmpR Promoter"
                     /ApEinfo_revcolor="#f58a5e"
                     /ApEinfo_fwdcolor="#f58a5e"
     rep_origin      complement(5192..5955)
                     /label="ColE1"
                     /ApEinfo_revcolor="#7f7f7f"
                     /ApEinfo_fwdcolor="#7f7f7f"
     primer          5983..6001
                     /label="ISApr305"
                     /ApEinfo_revcolor="#f8d3a9"
                     /ApEinfo_fwdcolor="#f8d3a9"
                     /note="sequence: TGGTAGAGCCACAAACAGC"
     misc_feature    5983..6125
                     /label="ConS"
                     /ApEinfo_revcolor="#ffef86"
                     /ApEinfo_fwdcolor="#ffef86"
     protein_bind    6126..6131
                     /label="BsmBI"
                     /ApEinfo_revcolor="#b1ff67"
                     /ApEinfo_fwdcolor="#b1ff67"
     primer          6127..6154
                     /label="DD pr001"
                     /ApEinfo_revcolor="#b4abac"
                     /ApEinfo_fwdcolor="#b4abac"
                     /note="sequence: gtctcactgaactggccgataattgcag"
     protein_bind    6133..6136
                     /label="BsmBI"
                     /ApEinfo_revcolor="#b1ff67"
                     /ApEinfo_fwdcolor="#b1ff67"
     misc_feature    6133..6157
                     /label="ConS scar"
                     /ApEinfo_revcolor="#ffef86"
                     /ApEinfo_fwdcolor="#ffef86"
     promoter        6162..6841
                     /label="ScTDH3 Promoter"
                     /ApEinfo_revcolor="#84b0dc"
                     /ApEinfo_fwdcolor="#84b0dc"
     primer          6567..6588
                     /label="SPCpr196"
                     /ApEinfo_revcolor="#d59687"
                     /ApEinfo_fwdcolor="#d59687"
                     /note="sequence: gcaattgacccacgcatgtatc"
     primer          complement(6812..6844)
                     /label="DDpr641"
                     /ApEinfo_revcolor="#b1ff67"
                     /ApEinfo_fwdcolor="#b1ff67"
                     /note="sequence: CATtttgtttgtttatgtgtgtttattcgaaac"
     misc_feature    6835..6841
                     /label="Kozak (?)"
                     /ApEinfo_revcolor="#75c6a9"
                     /ApEinfo_fwdcolor="#75c6a9"
     misc_feature    6842..7108
                     /label="cerevisiae alpha prepro-"
                     /ApEinfo_revcolor="#ff9ccd"
                     /ApEinfo_fwdcolor="#ff9ccd"
     primer          7044..7065
                     /label="DDpr214"
                     /ApEinfo_revcolor="#ff9ccd"
                     /ApEinfo_fwdcolor="#ff9ccd"
                     /note="sequence: CTACTATTGCCAGCATTGCTGC"
     misc_feature    7109..7126
                     /label="6X-HIS"
                     /ApEinfo_revcolor="#f8d3a9"
                     /ApEinfo_fwdcolor="#f8d3a9"
     misc_feature    7127..22
                     /label="NPB-A2"
                     /ApEinfo_revcolor="#ffef86"
                     /ApEinfo_fwdcolor="#ffef86"
ORIGIN
        1 GTTCCAGAGA CACGGTCATC GTATGGAACA AAAACTTATT TCTGAAGAAG ATCTGtgaat
       61 aaagcaatct tgatgaggat aatgattttt ttttgaatat acataaatac taccgttttt
      121 ctgctagatt ttgtgatgac gtaaataagt acatattact ttttaagcca agacaagatt
      181 aagcattaac tttacccttt tctttctaag tttcaatatt agttatcact gtttaaaagt
      241 tatggcgaga acgtcggcgg ttaaaatata ttaccctgaa cggctgccaa tgagacgacg
      301 gggtcatcac ggctcatcat gcgccaaaca agcatgattc ggttgattgg ctccggtacg
      361 taaaatgctc tacccaaaat cttagaattt tcaccgtcga tgaatgcagc acatgccagc
      421 ttattccagt tatccatcag atgtagaggg ttgaaaacgt cttttgttaa atttattggg
      481 gcgacgatgt caataaaata atcacatcta gtgatcggcc actctttacc ggtatcatat
      541 atattcttgt tattcattcc cttaggtaaa gttctaatct ttttgaaaat agaaccactc
      601 tctggaaaat cacctggaag aagaccatca aatccagatt taacaaattt tagcctatga
      661 ttatctggca gcaggaaaga acttgggaag tgataccatt cacgtcccgt acatacattc
      721 actaccggtg ccttcacacc accttgattt agtgaagaaa attgctcgta gacggctata
      781 ggagctgtgt aattgttcac caaagccact atccgtgaca ttgcctggcc tgcaacaatt
      841 aataaaactg acaactttat acctttttta agaatcggct ttctattgaa tagattcaac
      901 actttgtaaa aggcgatact tgcactcaaa gttattaacc cgtaaattgg atagagaaat
      961 ctttcctctt tgtgaggttg ttgagtgaaa acggcaatcc atgtgaataa tgatgcccat
     1021 aatggccata atctcaaatg gaaaattccc aaaatagcta aaactagcac aggcagtggg
     1081 aaattcagta acaaatttag tggatagtag taccatggct caaccccgaa aatatttggg
     1141 ccagattcct cacttgcatt aatgacattg taaaataaga tgttccatga tacaggagca
     1201 agcttcccgt aaaatatact gtcagtgaca atcacagcaa atgcagtcaa tgaaaatatc
     1261 aaacagcagt cgaatgcggt tctgatggta gaaataattc tatggttgaa aaggtaatgt
     1321 aaacataatg gcaagcttaa aattaaaaca aatggccagc ctagtatact agccaggaaa
     1381 ttgtacgcta aacttttcgt aaagttagaa gtagacccag tggacagata gcgtagagag
     1441 tgtctggtgg cacctacata caacaacatg gcaacggcag aaggcaataa ttccacagat
     1501 gcatggaacc agcccggatt aaacaattgg aaaataatcc aaatatttgc gatttgcaat
     1561 gccaagctgc ctgcaatttc acgatgtagt ttaaattcca tgataaaact aaaaaagcct
     1621 aagcatgctc ttgtgatgaa aaagttccaa tgactttcta ggtcagtaaa tttgtttact
     1681 ggataaagaa tacagtaaaa aggtaataag aaagcccatg atctaataga atactcgggt
     1741 gaatattccc aggtttgttt accaaatcca cgtaccaata aatttaatgg ttcccaataa
     1801 ttaaaagttt catcgcaatc tgaaattaac gagaatgtcg gctgaatata tactcttgtt
     1861 aaaaataaca acagtaataa actaatggtt accgccttgc atgtgcaata cacgctcgga
     1921 tgactgcatg atgaccgcac tgactgggga cagcagatcc acctaagcct gtgagagaag
     1981 cagacacccg acagatcaag gcagttaagt cggtctcata cacggtttcc ttgaaatttt
     2041 tttgattcgg taatctccga acagaaggaa gaacgaagga aggagcacag acttagattg
     2101 gtatatatac gcatatgtag tgttgaagaa acatgaaatt gcccagtatt cttaacccaa
     2161 ctgcacagaa caaaaacgtg caggaaacga agataaatca tgtcgaaagc tacatataag
     2221 gaacgtgctg ctactcatcc tagtcctgtt gctgccaagc tatttaatat catgcacgaa
     2281 aagcaaacaa acttgtgtgc ttcattggat gttcgtacca ccaaggaatt actggagtta
     2341 gttgaagcat taggtcccaa aatttgttta ctaaaaacac atgtggatat cttgactgat
     2401 ttttccatgg agggcacagt taagccgcta aaggcattat ccgccaagta caatttttta
     2461 ctcttcgagg acagaaaatt tgctgacatt ggtaatacag tcaaattgca gtactctgcg
     2521 ggtgtataca gaatagcaga atgggcagac attacgaatg cacacggtgt ggtgggccca
     2581 ggtattgtta gcggtttgaa gcaggcggca gaagaagtaa caaaggaacc tagaggcctt
     2641 ttgatgttag cagaattgtc atgcaagggc tccctatcta ctggagaata tactaagggt
     2701 actgttgaca ttgcgaagag cgacaaagat tttgttatcg gctttattgc tcaaagagac
     2761 atgggtggaa gagatgaagg ttacgattgg ttgattatga cacccggtgt gggtttagat
     2821 gacaagggag atgcattggg tcaacagtat agaaccgtgg atgatgtggt ttctacagga
     2881 tctgacatta ttattgttgg aagaggacta tttgcaaagg gaagggatgc taaggtagag
     2941 ggtgaacgtt acagaaaagc aggctgggaa gcatatttga gaagatgcgg ccagcaaaac
     3001 taaaaaactg tattataagt aaatgcatgt atactaaact cacaaattag agcttcaatt
     3061 taattatatc agttattacc cgagttgaga ccaacgaagc atctgtgctt cattttgtag
     3121 aacaaaaatg caacgcgaga gcgctaattt ttcaaacaaa gaatctgagc tgcattttta
     3181 cagaacagaa atgcaacgcg aaagcgctat tttaccaacg aagaatctgt gcttcatttt
     3241 tgtaaaacaa aaatgcaacg cgagagcgct aatttttcaa acaaagaatc tgagctgcat
     3301 ttttacagaa cagaaatgca acgcgagagc gctattttac caacaaagaa tctatacttc
     3361 ttttttgttc tacaaaaatg catcccgaga gcgctatttt tctaacaaag catcttagat
     3421 tacttttttt ctcctttgtg cgctctataa tgcagtctct tgataacttt ttgcactgta
     3481 ggtccgttaa ggttagaaga aggctacttt ggtgtctatt ttctcttcca taaaaaaagc
     3541 ctgactccac ttcccgcgtt tactgattac tagcgaagct gcgggtgcat tttttcaaga
     3601 taaaggcatc cccgattata ttctataccg atgtggattg cgcatacttt gtgaacagaa
     3661 agtgatagcg ttgatgattc ttcattggtc agaaaattat gaacggtttc ttctattttg
     3721 tctctatata ctacgtatag gaaatgttta cattttcgta ttgttttcga ttcactctat
     3781 gaatagttct tactacaatt tttttgtcta aagagtaata ctagagataa acataaaaaa
     3841 tgtagaggtc gagtttagat gcaagttcaa ggagcgaaag gtggatgggt aggttatata
     3901 gggatatagc acagagatat atagcaaaga gatacttttg agcaatgttt gtggaagcgg
     3961 tattcgcaat attttagtag ctcgttacag tccggtgcgt ttttggtttt ttgaaagtgc
     4021 gtcatcagag cgcttttggt tttcaaaagc gctctgaagt tcctatactt tctagctaga
     4081 gaataggaac ttcccgagcg gccgcgatta tcaaaaagga tcttcaccta gatcctttta
     4141 aattaaaaat gaagttttaa atcaatctaa agtatatatg agtaaacttg gtctgacagt
     4201 taccaatgct taatcagtga ggcacctatc tcagcgatct gtctatttcg ttcatccata
     4261 gttgcctgac tccccgtcgt gtagataact acgatacggg agggcttacc atctggcccc
     4321 agtgctgcaa tgataccgcg ggacccacgc tcaccggctc cagatttatc agcaataaac
     4381 cagccagccg gaagggccga gcgcagaagt ggtcctgcaa ctttatccgc ctccatccag
     4441 tctattaatt gttgccggga agctagagta agtagttcgc cagttaatag tttgcgcaac
     4501 gttgttgcca ttgctacagg catcgtggtg tcacgctcgt cgtttggtat ggcttcattc
     4561 agctccggtt cccaacgatc aaggcgagtt acatgatccc ccatgttgtg caaaaaagcg
     4621 gttagctcct tcggtcctcc gatcgttgtc agaagtaagt tggccgcagt gttatcactc
     4681 atggttatgg cagcactgca taattctctt actgtcatgc catccgtaag atgcttttct
     4741 gtgactggtg agtactcaac caagtcattc tgagaatagt gtatgcggcg accgagttgc
     4801 tcttgcccgg cgtcaatacg ggataatacc gcgccacata gcagaacttt aaaagtgctc
     4861 atcattggaa aacgttcttc ggggcgaaaa ctctcaagga tcttaccgct gttgagatcc
     4921 agttcgatgt aacccactcg tgcacccaac tgatcttcag catcttttac tttcaccagc
     4981 gtttctgggt gagcaaaaac aggaaggcaa aatgccgcaa aaaagggaat aagggcgaca
     5041 cggaaatgtt gaatactcat actcttcctt tttcaatatt attgaagcat ttatcagggt
     5101 tattgtctca tgagcggata catatttgaa tgtatttaga aaaataaaca aataggggtt
     5161 ccgcgcacat ttccccgaaa agtgccacct gtcatgacca aaatccctta acgtgagttt
     5221 tcgttccact gagcgtcaga ccccgtagaa aagatcaaag gatcttcttg agatcctttt
     5281 tttctgcgcg taatctgctg cttgcaaaca aaaaaaccac cgctaccagc ggtggtttgt
     5341 ttgccggatc aagagctacc aactcttttt ccgaaggtaa ctggcttcag cagagcgcag
     5401 ataccaaata ctgttcttct agtgtagccg tagttaggcc accacttcaa gaactctgta
     5461 gcaccgccta catacctcgc tctgctaatc ctgttaccag tggctgctgc cagtggcgat
     5521 aagtcgtgtc ttaccgggtt ggactcaaga cgatagttac cggataaggc gcagcggtcg
     5581 ggctgaacgg ggggttcgtg cacacagccc agcttggagc gaacgaccta caccgaactg
     5641 agatacctac agcgtgagct atgagaaagc gccacgcttc ccgaagggag aaaggcggac
     5701 aggtatccgg taagcggcag ggtcggaaca ggagagcgca cgagggagct tccaggggga
     5761 aacgcctggt atctttatag tcctgtcggg tttcgccacc tctgacttga gcgtcgattt
     5821 ttgtgatgct cgtcaggggg gcggagccta tggaaaaacg ccagcaacgc ggccttttta
     5881 cggttcctgg ccttttgctg gccttttgct cacatgttct ttcctgcgtt atcccctgat
     5941 tctgtggata accgtgcggc cgcccctgaa ttcgcatcta gatggtagag ccacaaacag
     6001 ccggtacaag caacgatctc caggaccatc tgaatcatgc gcggatgaca cgaactcacg
     6061 acggcgatca cagacattaa cccacagtac agacactgcg acaacgtggc aattcgtcgc
     6121 aataccgtct cactgaactg gccgataatt gcagacgaac gcagttcgag tttatcatta
     6181 tcaatactgc catttcaaag aatacgtaaa taattaatag tagtgatttt cctaacttta
     6241 tttagtcaaa aaattagcct tttaattctg ctgtaacccg tacatgccca aaataggggg
     6301 cgggttacac agaatatata acatcgtagg tgtctgggtg aacagtttat tcctggcatc
     6361 cactaaatat aatggagccc gctttttaag ctggcatcca gaaaaaaaaa gaatcccagc
     6421 accaaaatat tgttttcttc accaaccatc agttcatagg tccattctct tagcgcaact
     6481 acagagaaca ggggcacaaa caggcaaaaa acgggcacaa cctcaatgga gtgatgcaac
     6541 ctgcctggag taaatgatga cacaaggcaa ttgacccacg catgtatcta tctcattttc
     6601 ttacaccttc tattaccttc tgctctctct gatttggaaa aagctgaaaa aaaaggttga
     6661 aaccagttcc ctgaaattat tcccctactt gactaataag tatataaaga cggtaggtat
     6721 tgattgtaat tctgtaaatc tatttcttaa acttcttaaa ttctactttt atagttagtc
     6781 ttttttttag ttttaaaaca ccaagaactt agtttcgaat aaacacacat aaacaaacaa
     6841 aATGAGATTT CCTTCAATTT TTACTGCAGT TTTATTCGCA GCATCCTCCG CATTAGCTGC
     6901 TCCAGTCAAC ACTACAACAG AAGATGAAAC GGCACAAATT CCGGCTGAAG CTGTCATCGG
     6961 TTACTTAGAT TTAGAAGGGG ATTTCGATGT TGCTGTTTTG CCATTTTCCA ACAGCACAAA
     7021 TAACGGGTTA TTGTTTATAA ATACTACTAT TGCCAGCATT GCTGCTAAAG AAGAAGGGGT
     7081 ATCTTTGGAT AAAAGAGAGG CTGAAGCTca tcatcaccat caccacGACT ACTG
//
