# Supplementary material for: Improving therapeutic protein secretion in the probiotic yeast Saccharomyces boulardii using a multifactorial engineering approach
Source: Microb Cell Fact. 2023 Jun 7;22:109. doi: 10.1186/s12934-023-02117-y (PMC10245609; doi:10.1186/s12934-023-02117-y)
Supplement: Supplementary file 9 — Additional file 9. Plasmids generated in this study. [file 12934_2023_2117_MOESM9_ESM.zip › Plasmids 3/DD232.gb]

LOCUS       DD232_pTDH3,_preOST1-pr 5576 bp ds-DNA     circular     31-DEC-2022
DEFINITION  .
FEATURES             Location/Qualifiers
     promoter        complement(833..963)
                     /label="AmpR Promoter"
                     /ApEinfo_revcolor="#f58a5e"
                     /ApEinfo_fwdcolor="#f58a5e"
     rep_origin      complement(964..1727)
                     /label="ColE1"
                     /ApEinfo_revcolor="#7f7f7f"
                     /ApEinfo_fwdcolor="#7f7f7f"
     primer          complement(1210..1231)
                     /label="DDpr249"
                     /note="sequence: acagagttcttgaagtggtggc"
                     /ApEinfo_revcolor="#faac61"
                     /ApEinfo_fwdcolor="#faac61"
     primer          1584..1608
                     /label="DDpr019"
                     /note="sequence: cgtcgatttttgtgatgctcgtcag"
                     /ApEinfo_revcolor="#b7e6d7"
                     /ApEinfo_fwdcolor="#b7e6d7"
     primer          1585..1610
                     /label="DD pr007"
                     /note="sequence: gtcgatttttgtgatgctcgtcaggg"
                     /ApEinfo_revcolor="#b4abac"
                     /ApEinfo_fwdcolor="#b4abac"
     primer          1679..1700
                     /label="DDpr018"
                     /note="sequence: tgctcacatgttctttcctgcg"
                     /ApEinfo_revcolor="#75c6a9"
                     /ApEinfo_fwdcolor="#75c6a9"
     primer          1680..1707
                     /label="DD pr002"
                     /note="sequence: gctcacatgttctttcctgcgttatccc"
                     /ApEinfo_revcolor="#f58a5e"
                     /ApEinfo_fwdcolor="#f58a5e"
     primer          1755..1773
                     /label="ISApr305"
                     /note="sequence: TGGTAGAGCCACAAACAGC"
                     /ApEinfo_revcolor="#f8d3a9"
                     /ApEinfo_fwdcolor="#f8d3a9"
     misc_feature    1755..1897
                     /label="ConS"
                     /ApEinfo_revcolor="#ffef86"
                     /ApEinfo_fwdcolor="#ffef86"
     primer          1816..1836
                     /label="SPCpr089"
                     /note="sequence: gatgacacgaactcacgacgg"
                     /ApEinfo_revcolor="#ffef86"
                     /ApEinfo_fwdcolor="#ffef86"
     primer          complement(1816..1836)
                     /label="SPCpr090"
                     /note="sequence: ccgtcgtgagttcgtgtcatc"
                     /ApEinfo_revcolor="#c7b0e3"
                     /ApEinfo_fwdcolor="#c7b0e3"
     protein_bind    1898..1903
                     /label="BsmBI"
                     /ApEinfo_revcolor="#b1ff67"
                     /ApEinfo_fwdcolor="#b1ff67"
     primer          1899..1926
                     /label="DD pr001"
                     /note="sequence: gtctcactgaactggccgataattgcag"
                     /ApEinfo_revcolor="#b4abac"
                     /ApEinfo_fwdcolor="#b4abac"
     primer          1900..1926
                     /label="ISApr002"
                     /note="sequence: tctcactgaactggccgataattgcag"
                     /ApEinfo_revcolor="#faac61"
                     /ApEinfo_fwdcolor="#faac61"
     protein_bind    1905..1908
                     /label="BsmBI"
                     /ApEinfo_revcolor="#b1ff67"
                     /ApEinfo_fwdcolor="#b1ff67"
     primer          1905..1926
                     /label="SPCpr198"
                     /note="sequence: ctgaactggccgataattgcag"
                     /ApEinfo_revcolor="#9eafd2"
                     /ApEinfo_fwdcolor="#9eafd2"
     misc_feature    1905..1929
                     /label="ConS scar"
                     /ApEinfo_revcolor="#ffef86"
                     /ApEinfo_fwdcolor="#ffef86"
     misc_feature    1905..3269
                     /label="fragment for cloning integration plasmid"
                     /ApEinfo_revcolor="#f58a5e"
                     /ApEinfo_fwdcolor="#f58a5e"
     primer          complement(1910..1929)
                     /label="SPCpr197"
                     /note="sequence: cgtctgcaattatcggccag"
                     /ApEinfo_revcolor="#84b0dc"
                     /ApEinfo_fwdcolor="#84b0dc"
     promoter        1934..2613
                     /label="ScTDH3 Promoter"
                     /ApEinfo_revcolor="#84b0dc"
                     /ApEinfo_fwdcolor="#84b0dc"
     primer          2339..2360
                     /label="SPCpr196"
                     /note="sequence: gcaattgacccacgcatgtatc"
                     /ApEinfo_revcolor="#d59687"
                     /ApEinfo_fwdcolor="#d59687"
     primer          complement(2588..2613)
                     /label="DD224 pTDH3, alpha Factor, 6xHIS, NPB, c-myc, tTDH1, URA3, 2micron, AmpR-ColE1 REV"
                     /note="sequence: GAGAACCAAACCTGCCTCATtttgtttgtttatgtgtgtttattcg"
                     /ApEinfo_revcolor="#f58a5e"
                     /ApEinfo_fwdcolor="#f58a5e"
     primer          2614..2633
                     /label="pOst1-pro-af(I) FWD"
                     /note="sequence: aacacacataaacaaacaaaATGAGGCAGGTTTGGTTCTC"
                     /ApEinfo_revcolor="#b1ff67"
                     /ApEinfo_fwdcolor="#b1ff67"
     CDS             2614..2679
                     /label="pre-Ost1"
                     /ApEinfo_revcolor="#993366"
                     /ApEinfo_fwdcolor="#993366"
     CDS             2680..2745
                     /label="pro-α-factor(I)"
                     /ApEinfo_revcolor="#b1ff67"
                     /ApEinfo_fwdcolor="#b1ff67"
     CDS             2746..2748
                     /label="pro-α-factor(I)"
                     /ApEinfo_revcolor="#ff00ff"
                     /ApEinfo_fwdcolor="#ff00ff"
     CDS             2749..2868
                     /label="pro-α-factor(I)"
                     /ApEinfo_revcolor="#b1ff67"
                     /ApEinfo_fwdcolor="#b1ff67"
     primer          2825..2846
                     /label="DDpr214"
                     /note="sequence: CTACTATTGCCAGCATTGCTGC"
                     /ApEinfo_revcolor="#ff9ccd"
                     /ApEinfo_fwdcolor="#ff9ccd"
     CDS             2869..2871
                     /label="pro-α-factor(I)"
                     /ApEinfo_revcolor="#ff00ff"
                     /ApEinfo_fwdcolor="#ff00ff"
     primer          complement(2870..2889)
                     /label="pOst1-pro-af(I) REV"
                     /note="sequence: TCgtggtgatggtgatgatgAGCTTCAGCCTCTCTTTTCT"
                     /ApEinfo_revcolor="#b1ff67"
                     /ApEinfo_fwdcolor="#b1ff67"
     CDS             2872..2889
                     /label="pro-α-factor(I)"
                     /ApEinfo_revcolor="#b1ff67"
                     /ApEinfo_fwdcolor="#b1ff67"
     misc_feature    2890..2907
                     /label="6X-HIS"
                     /ApEinfo_revcolor="#f8d3a9"
                     /ApEinfo_fwdcolor="#f8d3a9"
     primer          2890..2909
                     /label="DD224 pTDH3, alpha Factor, 6xHIS, NPB, c-myc, tTDH1, URA3, 2micron, AmpR-ColE1 FWD"
                     /note="sequence: AGAAAAGAGAGGCTGAAGCTcatcatcaccatcaccacGA"
                     /ApEinfo_revcolor="#f58a5e"
                     /ApEinfo_fwdcolor="#f58a5e"
     misc_feature    2908..2937
                     /label="NPB-A2"
                     /ApEinfo_revcolor="#ffef86"
                     /ApEinfo_fwdcolor="#ffef86"
     misc_feature    2938..2970
                     /label="c-myc"
                     /ApEinfo_revcolor="#faac61"
                     /ApEinfo_fwdcolor="#faac61"
     terminator      2974..3197
                     /label="ScTDH1 Terminator"
                     /ApEinfo_revcolor="#ff9ccd"
                     /ApEinfo_fwdcolor="#ff9ccd"
     protein_bind    complement(3202..3205)
                     /label="BsmBI"
                     /ApEinfo_revcolor="#b1ff67"
                     /ApEinfo_fwdcolor="#b1ff67"
     protein_bind    complement(3207..3212)
                     /label="BsmBI"
                     /ApEinfo_revcolor="#b1ff67"
                     /ApEinfo_fwdcolor="#b1ff67"
     misc_feature    3213..3355
                     /label="Con1"
                     /ApEinfo_revcolor="#ffef86"
                     /ApEinfo_fwdcolor="#ffef86"
     primer          3217..3238
                     /label="DD pr003"
                     /note="sequence: ggtcatcacggctcatcatgcg"
                     /ApEinfo_revcolor="#ff9ccd"
                     /ApEinfo_fwdcolor="#ff9ccd"
     primer          complement(3236..3255)
                     /label="DDpr016"
                     /note="sequence: tgcacacatttgtttggcgc"
                     /ApEinfo_revcolor="#d59687"
                     /ApEinfo_fwdcolor="#d59687"
     primer          3302..3321
                     /label="DDpr015"
                     /note="sequence: cagatccacctaagcctgtg"
                     /ApEinfo_revcolor="#f8d3a9"
                     /ApEinfo_fwdcolor="#f8d3a9"
     primer          complement(3323..3345)
                     /label="DD pr004"
                     /note="sequence: gatctgtcgggtgtctgcttctc"
                     /ApEinfo_revcolor="#ff9ccd"
                     /ApEinfo_fwdcolor="#ff9ccd"
     protein_bind    3360..3365
                     /label="BsaI"
                     /ApEinfo_revcolor="#b1ff67"
                     /ApEinfo_fwdcolor="#b1ff67"
     protein_bind    3367..3370
                     /label="BsaI"
                     /ApEinfo_revcolor="#b1ff67"
                     /ApEinfo_fwdcolor="#b1ff67"
     promoter        3371..3547
                     /label="ScURA3 Promoter"
                     /ApEinfo_revcolor="#faac61"
                     /ApEinfo_fwdcolor="#faac61"
     primer          3489..3506
                     /label="DDpr088"
                     /note="sequence: GCCCAGTATTCTTAACCC"
                     /ApEinfo_revcolor="#c6c9d1"
                     /ApEinfo_fwdcolor="#c6c9d1"
     primer          complement(3509..3532)
                     /label="DDpr024"
                     /note="sequence: cctgcacgtttttgttctgtgcag"
                     /ApEinfo_revcolor="#d6b295"
                     /ApEinfo_fwdcolor="#d6b295"
     CDS             3548..4351
                     /label="URA3"
                     /ApEinfo_revcolor="#faac61"
                     /ApEinfo_fwdcolor="#faac61"
     terminator      4352..4429
                     /label="ScURA3 Terminator"
                     /ApEinfo_revcolor="#f8d3a9"
                     /ApEinfo_fwdcolor="#f8d3a9"
     protein_bind    complement(4430..4433)
                     /label="BsaI"
                     /ApEinfo_revcolor="#b1ff67"
                     /ApEinfo_fwdcolor="#b1ff67"
     protein_bind    complement(4435..4440)
                     /label="BsaI"
                     /ApEinfo_revcolor="#b1ff67"
                     /ApEinfo_fwdcolor="#b1ff67"
     rep_origin      4441..5403
                     /label="2micron"
                     /ApEinfo_revcolor="#d6b295"
                     /ApEinfo_fwdcolor="#d6b295"
     rep_origin      5404..5441
                     /label="FRT site"
                     /ApEinfo_revcolor="#b4abac"
                     /ApEinfo_fwdcolor="#b4abac"
     terminator      complement(5454..5550)
                     /label="AmpR Terminator"
                     /ApEinfo_revcolor="#f58a5e"
                     /ApEinfo_fwdcolor="#f58a5e"
     CDS             complement(5551..832)
                     /label="AmpR"
                     /ApEinfo_revcolor="#9f4240"
                     /ApEinfo_fwdcolor="#9f4240"
ORIGIN
        1 tctcagcgat ctgtctattt cgttcatcca tagttgcctg actccccgtc gtgtagataa
       61 ctacgatacg ggagggctta ccatctggcc ccagtgctgc aatgataccg cgggacccac
      121 gctcaccggc tccagattta tcagcaataa accagccagc cggaagggcc gagcgcagaa
      181 gtggtcctgc aactttatcc gcctccatcc agtctattaa ttgttgccgg gaagctagag
      241 taagtagttc gccagttaat agtttgcgca acgttgttgc cattgctaca ggcatcgtgg
      301 tgtcacgctc gtcgtttggt atggcttcat tcagctccgg ttcccaacga tcaaggcgag
      361 ttacatgatc ccccatgttg tgcaaaaaag cggttagctc cttcggtcct ccgatcgttg
      421 tcagaagtaa gttggccgca gtgttatcac tcatggttat ggcagcactg cataattctc
      481 ttactgtcat gccatccgta agatgctttt ctgtgactgg tgagtactca accaagtcat
      541 tctgagaata gtgtatgcgg cgaccgagtt gctcttgccc ggcgtcaata cgggataata
      601 ccgcgccaca tagcagaact ttaaaagtgc tcatcattgg aaaacgttct tcggggcgaa
      661 aactctcaag gatcttaccg ctgttgagat ccagttcgat gtaacccact cgtgcaccca
      721 actgatcttc agcatctttt actttcacca gcgtttctgg gtgagcaaaa acaggaaggc
      781 aaaatgccgc aaaaaaggga ataagggcga cacggaaatg ttgaatactc atactcttcc
      841 tttttcaata ttattgaagc atttatcagg gttattgtct catgagcgga tacatatttg
      901 aatgtattta gaaaaataaa caaatagggg ttccgcgcac atttccccga aaagtgccac
      961 ctgtcatgac caaaatccct taacgtgagt tttcgttcca ctgagcgtca gaccccgtag
     1021 aaaagatcaa aggatcttct tgagatcctt tttttctgcg cgtaatctgc tgcttgcaaa
     1081 caaaaaaacc accgctacca gcggtggttt gtttgccgga tcaagagcta ccaactcttt
     1141 ttccgaaggt aactggcttc agcagagcgc agataccaaa tactgttctt ctagtgtagc
     1201 cgtagttagg ccaccacttc aagaactctg tagcaccgcc tacatacctc gctctgctaa
     1261 tcctgttacc agtggctgct gccagtggcg ataagtcgtg tcttaccggg ttggactcaa
     1321 gacgatagtt accggataag gcgcagcggt cgggctgaac ggggggttcg tgcacacagc
     1381 ccagcttgga gcgaacgacc tacaccgaac tgagatacct acagcgtgag ctatgagaaa
     1441 gcgccacgct tcccgaaggg agaaaggcgg acaggtatcc ggtaagcggc agggtcggaa
     1501 caggagagcg cacgagggag cttccagggg gaaacgcctg gtatctttat agtcctgtcg
     1561 ggtttcgcca cctctgactt gagcgtcgat ttttgtgatg ctcgtcaggg gggcggagcc
     1621 tatggaaaaa cgccagcaac gcggcctttt tacggttcct ggccttttgc tggccttttg
     1681 ctcacatgtt ctttcctgcg ttatcccctg attctgtgga taaccgtgcg gccgcccctg
     1741 aattcgcatc tagatggtag agccacaaac agccggtaca agcaacgatc tccaggacca
     1801 tctgaatcat gcgcggatga cacgaactca cgacggcgat cacagacatt aacccacagt
     1861 acagacactg cgacaacgtg gcaattcgtc gcaataccgt ctcactgaac tggccgataa
     1921 ttgcagacga acgcagttcg agtttatcat tatcaatact gccatttcaa agaatacgta
     1981 aataattaat agtagtgatt ttcctaactt tatttagtca aaaaattagc cttttaattc
     2041 tgctgtaacc cgtacatgcc caaaataggg ggcgggttac acagaatata taacatcgta
     2101 ggtgtctggg tgaacagttt attcctggca tccactaaat ataatggagc ccgcttttta
     2161 agctggcatc cagaaaaaaa aagaatccca gcaccaaaat attgttttct tcaccaacca
     2221 tcagttcata ggtccattct cttagcgcaa ctacagagaa caggggcaca aacaggcaaa
     2281 aaacgggcac aacctcaatg gagtgatgca acctgcctgg agtaaatgat gacacaaggc
     2341 aattgaccca cgcatgtatc tatctcattt tcttacacct tctattacct tctgctctct
     2401 ctgatttgga aaaagctgaa aaaaaaggtt gaaaccagtt ccctgaaatt attcccctac
     2461 ttgactaata agtatataaa gacggtaggt attgattgta attctgtaaa tctatttctt
     2521 aaacttctta aattctactt ttatagttag tctttttttt agttttaaaa caccaagaac
     2581 ttagtttcga ataaacacac ataaacaaac aaaATGAGGC AGGTTTGGTT CTCTTGGATT
     2641 GTGGGATTGT TCCTATGTTT TTTCAACGTG TCTTCTGCTG CTCCAGTCAA CACTACAACA
     2701 GAAGATGAAA CGGCACAAAT TCCGGCTGAA GCTGTCATCG GTTACTCAGA TTTAGAAGGG
     2761 GATTTCGATG TTGCTGTTTT GCCATTTTCC AACAGCACAA ATAACGGGTT ATTGTTTATA
     2821 AATACTACTA TTGCCAGCAT TGCTGCTAAA GAAGAAGGGG TATCTCTCGA GAAAAGAGAG
     2881 GCTGAAGCTc atcatcacca tcaccacGAC TACTGGTTCC AGAGACACGG TCATCGTATG
     2941 GAACAAAAAC TTATTTCTGA AGAAGATCTG tgaataaagc aatcttgatg aggataatga
     3001 tttttttttg aatatacata aatactaccg tttttctgct agattttgtg atgacgtaaa
     3061 taagtacata ttacttttta agccaagaca agattaagca ttaactttac ccttttcttt
     3121 ctaagtttca atattagtta tcactgttta aaagttatgg cgagaacgtc ggcggttaaa
     3181 atatattacc ctgaacggct gccaatgaga cgacggggtc atcacggctc atcatgcgcc
     3241 aaacaaatgt gtgcaataca cgctcggatg actgcatgat gaccgcactg actggggaca
     3301 gcagatccac ctaagcctgt gagagaagca gacacccgac agatcaaggc agttaagtcg
     3361 gtctcataca cggtttcctt gaaatttttt tgattcggta atctccgaac agaaggaaga
     3421 acgaaggaag gagcacagac ttagattggt atatatacgc atatgtagtg ttgaagaaac
     3481 atgaaattgc ccagtattct taacccaact gcacagaaca aaaacgtgca ggaaacgaag
     3541 ataaatcatg tcgaaagcta catataagga acgtgctgct actcatccta gtcctgttgc
     3601 tgccaagcta tttaatatca tgcacgaaaa gcaaacaaac ttgtgtgctt cattggatgt
     3661 tcgtaccacc aaggaattac tggagttagt tgaagcatta ggtcccaaaa tttgtttact
     3721 aaaaacacat gtggatatct tgactgattt ttccatggag ggcacagtta agccgctaaa
     3781 ggcattatcc gccaagtaca attttttact cttcgaggac agaaaatttg ctgacattgg
     3841 taatacagtc aaattgcagt actctgcggg tgtatacaga atagcagaat gggcagacat
     3901 tacgaatgca cacggtgtgg tgggcccagg tattgttagc ggtttgaagc aggcggcaga
     3961 agaagtaaca aaggaaccta gaggcctttt gatgttagca gaattgtcat gcaagggctc
     4021 cctatctact ggagaatata ctaagggtac tgttgacatt gcgaagagcg acaaagattt
     4081 tgttatcggc tttattgctc aaagagacat gggtggaaga gatgaaggtt acgattggtt
     4141 gattatgaca cccggtgtgg gtttagatga caagggagat gcattgggtc aacagtatag
     4201 aaccgtggat gatgtggttt ctacaggatc tgacattatt attgttggaa gaggactatt
     4261 tgcaaaggga agggatgcta aggtagaggg tgaacgttac agaaaagcag gctgggaagc
     4321 atatttgaga agatgcggcc agcaaaacta aaaaactgta ttataagtaa atgcatgtat
     4381 actaaactca caaattagag cttcaattta attatatcag ttattacccg agttgagacc
     4441 aacgaagcat ctgtgcttca ttttgtagaa caaaaatgca acgcgagagc gctaattttt
     4501 caaacaaaga atctgagctg catttttaca gaacagaaat gcaacgcgaa agcgctattt
     4561 taccaacgaa gaatctgtgc ttcatttttg taaaacaaaa atgcaacgcg agagcgctaa
     4621 tttttcaaac aaagaatctg agctgcattt ttacagaaca gaaatgcaac gcgagagcgc
     4681 tattttacca acaaagaatc tatacttctt ttttgttcta caaaaatgca tcccgagagc
     4741 gctatttttc taacaaagca tcttagatta ctttttttct cctttgtgcg ctctataatg
     4801 cagtctcttg ataacttttt gcactgtagg tccgttaagg ttagaagaag gctactttgg
     4861 tgtctatttt ctcttccata aaaaaagcct gactccactt cccgcgttta ctgattacta
     4921 gcgaagctgc gggtgcattt tttcaagata aaggcatccc cgattatatt ctataccgat
     4981 gtggattgcg catactttgt gaacagaaag tgatagcgtt gatgattctt cattggtcag
     5041 aaaattatga acggtttctt ctattttgtc tctatatact acgtatagga aatgtttaca
     5101 ttttcgtatt gttttcgatt cactctatga atagttctta ctacaatttt tttgtctaaa
     5161 gagtaatact agagataaac ataaaaaatg tagaggtcga gtttagatgc aagttcaagg
     5221 agcgaaaggt ggatgggtag gttatatagg gatatagcac agagatatat agcaaagaga
     5281 tacttttgag caatgtttgt ggaagcggta ttcgcaatat tttagtagct cgttacagtc
     5341 cggtgcgttt ttggtttttt gaaagtgcgt catcagagcg cttttggttt tcaaaagcgc
     5401 tctgaagttc ctatactttc tagctagaga ataggaactt cccgagcggc cgcgattatc
     5461 aaaaaggatc ttcacctaga tccttttaaa ttaaaaatga agttttaaat caatctaaag
     5521 tatatatgag taaacttggt ctgacagtta ccaatgctta atcagtgagg caccta
//
