# Supplementary material for: Improving therapeutic protein secretion in the probiotic yeast Saccharomyces boulardii using a multifactorial engineering approach
Source: Microb Cell Fact. 2023 Jun 7;22:109. doi: 10.1186/s12934-023-02117-y (PMC10245609; doi:10.1186/s12934-023-02117-y)
Supplement: Supplementary file 9 — Additional file 9. Plasmids generated in this study. [file 12934_2023_2117_MOESM9_ESM.zip › Plasmids 3/DD226.gb]

LOCUS       DD226_pTDH3,_invertase_ 5357 bp ds-DNA     circular     31-DEC-2022
DEFINITION  .
FEATURES             Location/Qualifiers
     misc_feature    635..777
                     /label="ConS"
                     /ApEinfo_revcolor="#ffef86"
                     /ApEinfo_fwdcolor="#ffef86"
     protein_bind    778..783
                     /label="BsmBI"
                     /ApEinfo_revcolor="#b1ff67"
                     /ApEinfo_fwdcolor="#b1ff67"
     protein_bind    785..788
                     /label="BsmBI"
                     /ApEinfo_revcolor="#b1ff67"
                     /ApEinfo_fwdcolor="#b1ff67"
     misc_feature    785..809
                     /label="ConS scar"
                     /ApEinfo_revcolor="#ffef86"
                     /ApEinfo_fwdcolor="#ffef86"
     promoter        814..1493
                     /label="ScTDH3 Promoter"
                     /ApEinfo_revcolor="#84b0dc"
                     /ApEinfo_fwdcolor="#84b0dc"
     misc_feature    1494..1550
                     /label="invertase signal"
                     /ApEinfo_revcolor="#c6c9d1"
                     /ApEinfo_fwdcolor="#c6c9d1"
     misc_feature    1551..1568
                     /label="6X-HIS"
                     /ApEinfo_revcolor="#f8d3a9"
                     /ApEinfo_fwdcolor="#f8d3a9"
     misc_feature    1569..1598
                     /label="NPB-A2"
                     /ApEinfo_revcolor="#ffef86"
                     /ApEinfo_fwdcolor="#ffef86"
     misc_feature    1599..1631
                     /label="c-myc"
                     /ApEinfo_revcolor="#faac61"
                     /ApEinfo_fwdcolor="#faac61"
     terminator      1635..1858
                     /label="ScTDH1 Terminator"
                     /ApEinfo_revcolor="#ff9ccd"
                     /ApEinfo_fwdcolor="#ff9ccd"
     protein_bind    complement(1863..1866)
                     /label="BsmBI"
                     /ApEinfo_revcolor="#b1ff67"
                     /ApEinfo_fwdcolor="#b1ff67"
     protein_bind    complement(1868..1873)
                     /label="BsmBI"
                     /ApEinfo_revcolor="#b1ff67"
                     /ApEinfo_fwdcolor="#b1ff67"
     misc_feature    1874..2016
                     /label="Con1"
                     /ApEinfo_revcolor="#ffef86"
                     /ApEinfo_fwdcolor="#ffef86"
     primer          complement(1997..2016)
                     /label="DD194 pTDH3, invertase, 6xHIS, NPB-A2, c-myc, HygR, 2micron, AmpR-ColE1 REV"
                     /note="sequence: aaccgtgtatgagaccgacttaactgccttgatctgtcgg"
                     /ApEinfo_revcolor="#b1ff67"
                     /ApEinfo_fwdcolor="#b1ff67"
     primer          2017..2036
                     /label="pYTK074 FWD"
                     /note="sequence: ccgacagatcaaggcagttaagtcggtctcatacacggtt"
                     /ApEinfo_revcolor="#f58a5e"
                     /ApEinfo_fwdcolor="#f58a5e"
     protein_bind    2021..2026
                     /label="BsaI"
                     /ApEinfo_revcolor="#b1ff67"
                     /ApEinfo_fwdcolor="#b1ff67"
     protein_bind    2028..2031
                     /label="BsaI"
                     /ApEinfo_revcolor="#b1ff67"
                     /ApEinfo_fwdcolor="#b1ff67"
     promoter        2032..2208
                     /label="ScURA3 Promoter"
                     /ApEinfo_revcolor="#faac61"
                     /ApEinfo_fwdcolor="#faac61"
     CDS             2209..3012
                     /label="URA3"
                     /ApEinfo_revcolor="#faac61"
                     /ApEinfo_fwdcolor="#faac61"
     terminator      3013..3090
                     /label="ScURA3 Terminator"
                     /ApEinfo_revcolor="#f8d3a9"
                     /ApEinfo_fwdcolor="#f8d3a9"
     primer          complement(3082..3101)
                     /label="pYTK074 REV"
                     /note="sequence: tgaagcacagatgcttcgttggtctcaactcgggtaataa"
                     /ApEinfo_revcolor="#f58a5e"
                     /ApEinfo_fwdcolor="#f58a5e"
     protein_bind    complement(3091..3094)
                     /label="BsaI"
                     /ApEinfo_revcolor="#b1ff67"
                     /ApEinfo_fwdcolor="#b1ff67"
     protein_bind    complement(3096..3101)
                     /label="BsaI"
                     /ApEinfo_revcolor="#b1ff67"
                     /ApEinfo_fwdcolor="#b1ff67"
     primer          3102..3121
                     /label="DD194 pTDH3, invertase, 6xHIS, NPB-A2, c-myc, HygR, 2micron, AmpR-ColE1 FWD"
                     /note="sequence: ttattacccgagttgagaccaacgaagcatctgtgcttca"
                     /ApEinfo_revcolor="#b1ff67"
                     /ApEinfo_fwdcolor="#b1ff67"
     rep_origin      3102..4064
                     /label="2micron"
                     /ApEinfo_revcolor="#d6b295"
                     /ApEinfo_fwdcolor="#d6b295"
     rep_origin      4065..4102
                     /label="FRT site"
                     /ApEinfo_revcolor="#b4abac"
                     /ApEinfo_fwdcolor="#b4abac"
     terminator      complement(4115..4211)
                     /label="AmpR Terminator"
                     /ApEinfo_revcolor="#f58a5e"
                     /ApEinfo_fwdcolor="#f58a5e"
     CDS             complement(4212..5069)
                     /label="AmpR"
                     /ApEinfo_revcolor="#9f4240"
                     /ApEinfo_fwdcolor="#9f4240"
     promoter        complement(5070..5200)
                     /label="AmpR Promoter"
                     /ApEinfo_revcolor="#f58a5e"
                     /ApEinfo_fwdcolor="#f58a5e"
     rep_origin      complement(5201..607)
                     /label="ColE1"
                     /ApEinfo_revcolor="#7f7f7f"
                     /ApEinfo_fwdcolor="#7f7f7f"
ORIGIN
        1 tcaagagcta ccaactcttt ttccgaaggt aactggcttc agcagagcgc agataccaaa
       61 tactgttctt ctagtgtagc cgtagttagg ccaccacttc aagaactctg tagcaccgcc
      121 tacatacctc gctctgctaa tcctgttacc agtggctgct gccagtggcg ataagtcgtg
      181 tcttaccggg ttggactcaa gacgatagtt accggataag gcgcagcggt cgggctgaac
      241 ggggggttcg tgcacacagc ccagcttgga gcgaacgacc tacaccgaac tgagatacct
      301 acagcgtgag ctatgagaaa gcgccacgct tcccgaaggg agaaaggcgg acaggtatcc
      361 ggtaagcggc agggtcggaa caggagagcg cacgagggag cttccagggg gaaacgcctg
      421 gtatctttat agtcctgtcg ggtttcgcca cctctgactt gagcgtcgat ttttgtgatg
      481 ctcgtcaggg gggcggagcc tatggaaaaa cgccagcaac gcggcctttt tacggttcct
      541 ggccttttgc tggccttttg ctcacatgtt ctttcctgcg ttatcccctg attctgtgga
      601 taaccgtgcg gccgcccctg aattcgcatc tagatggtag agccacaaac agccggtaca
      661 agcaacgatc tccaggacca tctgaatcat gcgcggatga cacgaactca cgacggcgat
      721 cacagacatt aacccacagt acagacactg cgacaacgtg gcaattcgtc gcaataccgt
      781 ctcactgaac tggccgataa ttgcagacga acgcagttcg agtttatcat tatcaatact
      841 gccatttcaa agaatacgta aataattaat agtagtgatt ttcctaactt tatttagtca
      901 aaaaattagc cttttaattc tgctgtaacc cgtacatgcc caaaataggg ggcgggttac
      961 acagaatata taacatcgta ggtgtctggg tgaacagttt attcctggca tccactaaat
     1021 ataatggagc ccgcttttta agctggcatc cagaaaaaaa aagaatccca gcaccaaaat
     1081 attgttttct tcaccaacca tcagttcata ggtccattct cttagcgcaa ctacagagaa
     1141 caggggcaca aacaggcaaa aaacgggcac aacctcaatg gagtgatgca acctgcctgg
     1201 agtaaatgat gacacaaggc aattgaccca cgcatgtatc tatctcattt tcttacacct
     1261 tctattacct tctgctctct ctgatttgga aaaagctgaa aaaaaaggtt gaaaccagtt
     1321 ccctgaaatt attcccctac ttgactaata agtatataaa gacggtaggt attgattgta
     1381 attctgtaaa tctatttctt aaacttctta aattctactt ttatagttag tctttttttt
     1441 agttttaaaa caccaagaac ttagtttcga ataaacacac ataaacaaac aaaATGCTTT
     1501 TGCAAGCTTT CCTTTTCCTT TTGGCTGGTT TTGCAGCCAA AATATCTGCA catcatcacc
     1561 atcaccacGA CTACTGGTTC CAGAGACACG GTCATCGTAT GGAACAAAAA CTTATTTCTG
     1621 AAGAAGATCT Gtgaataaag caatcttgat gaggataatg attttttttt gaatatacat
     1681 aaatactacc gtttttctgc tagattttgt gatgacgtaa ataagtacat attacttttt
     1741 aagccaagac aagattaagc attaacttta cccttttctt tctaagtttc aatattagtt
     1801 atcactgttt aaaagttatg gcgagaacgt cggcggttaa aatatattac cctgaacggc
     1861 tgccaatgag acgacggggt catcacggct catcatgcgc caaacaaatg tgtgcaatac
     1921 acgctcggat gactgcatga tgaccgcact gactggggac agcagatcca cctaagcctg
     1981 tgagagaagc agacacccga cagatcaagg cagttaagtc ggtctcatac acggtttcct
     2041 tgaaattttt ttgattcggt aatctccgaa cagaaggaag aacgaaggaa ggagcacaga
     2101 cttagattgg tatatatacg catatgtagt gttgaagaaa catgaaattg cccagtattc
     2161 ttaacccaac tgcacagaac aaaaacgtgc aggaaacgaa gataaatcat gtcgaaagct
     2221 acatataagg aacgtgctgc tactcatcct agtcctgttg ctgccaagct atttaatatc
     2281 atgcacgaaa agcaaacaaa cttgtgtgct tcattggatg ttcgtaccac caaggaatta
     2341 ctggagttag ttgaagcatt aggtcccaaa atttgtttac taaaaacaca tgtggatatc
     2401 ttgactgatt tttccatgga gggcacagtt aagccgctaa aggcattatc cgccaagtac
     2461 aattttttac tcttcgagga cagaaaattt gctgacattg gtaatacagt caaattgcag
     2521 tactctgcgg gtgtatacag aatagcagaa tgggcagaca ttacgaatgc acacggtgtg
     2581 gtgggcccag gtattgttag cggtttgaag caggcggcag aagaagtaac aaaggaacct
     2641 agaggccttt tgatgttagc agaattgtca tgcaagggct ccctatctac tggagaatat
     2701 actaagggta ctgttgacat tgcgaagagc gacaaagatt ttgttatcgg ctttattgct
     2761 caaagagaca tgggtggaag agatgaaggt tacgattggt tgattatgac acccggtgtg
     2821 ggtttagatg acaagggaga tgcattgggt caacagtata gaaccgtgga tgatgtggtt
     2881 tctacaggat ctgacattat tattgttgga agaggactat ttgcaaaggg aagggatgct
     2941 aaggtagagg gtgaacgtta cagaaaagca ggctgggaag catatttgag aagatgcggc
     3001 cagcaaaact aaaaaactgt attataagta aatgcatgta tactaaactc acaaattaga
     3061 gcttcaattt aattatatca gttattaccc gagttgagac caacgaagca tctgtgcttc
     3121 attttgtaga acaaaaatgc aacgcgagag cgctaatttt tcaaacaaag aatctgagct
     3181 gcatttttac agaacagaaa tgcaacgcga aagcgctatt ttaccaacga agaatctgtg
     3241 cttcattttt gtaaaacaaa aatgcaacgc gagagcgcta atttttcaaa caaagaatct
     3301 gagctgcatt tttacagaac agaaatgcaa cgcgagagcg ctattttacc aacaaagaat
     3361 ctatacttct tttttgttct acaaaaatgc atcccgagag cgctattttt ctaacaaagc
     3421 atcttagatt actttttttc tcctttgtgc gctctataat gcagtctctt gataactttt
     3481 tgcactgtag gtccgttaag gttagaagaa ggctactttg gtgtctattt tctcttccat
     3541 aaaaaaagcc tgactccact tcccgcgttt actgattact agcgaagctg cgggtgcatt
     3601 ttttcaagat aaaggcatcc ccgattatat tctataccga tgtggattgc gcatactttg
     3661 tgaacagaaa gtgatagcgt tgatgattct tcattggtca gaaaattatg aacggtttct
     3721 tctattttgt ctctatatac tacgtatagg aaatgtttac attttcgtat tgttttcgat
     3781 tcactctatg aatagttctt actacaattt ttttgtctaa agagtaatac tagagataaa
     3841 cataaaaaat gtagaggtcg agtttagatg caagttcaag gagcgaaagg tggatgggta
     3901 ggttatatag ggatatagca cagagatata tagcaaagag atacttttga gcaatgtttg
     3961 tggaagcggt attcgcaata ttttagtagc tcgttacagt ccggtgcgtt tttggttttt
     4021 tgaaagtgcg tcatcagagc gcttttggtt ttcaaaagcg ctctgaagtt cctatacttt
     4081 ctagctagag aataggaact tcccgagcgg ccgcgattat caaaaaggat cttcacctag
     4141 atccttttaa attaaaaatg aagttttaaa tcaatctaaa gtatatatga gtaaacttgg
     4201 tctgacagtt accaatgctt aatcagtgag gcacctatct cagcgatctg tctatttcgt
     4261 tcatccatag ttgcctgact ccccgtcgtg tagataacta cgatacggga gggcttacca
     4321 tctggcccca gtgctgcaat gataccgcgg gacccacgct caccggctcc agatttatca
     4381 gcaataaacc agccagccgg aagggccgag cgcagaagtg gtcctgcaac tttatccgcc
     4441 tccatccagt ctattaattg ttgccgggaa gctagagtaa gtagttcgcc agttaatagt
     4501 ttgcgcaacg ttgttgccat tgctacaggc atcgtggtgt cacgctcgtc gtttggtatg
     4561 gcttcattca gctccggttc ccaacgatca aggcgagtta catgatcccc catgttgtgc
     4621 aaaaaagcgg ttagctcctt cggtcctccg atcgttgtca gaagtaagtt ggccgcagtg
     4681 ttatcactca tggttatggc agcactgcat aattctctta ctgtcatgcc atccgtaaga
     4741 tgcttttctg tgactggtga gtactcaacc aagtcattct gagaatagtg tatgcggcga
     4801 ccgagttgct cttgcccggc gtcaatacgg gataataccg cgccacatag cagaacttta
     4861 aaagtgctca tcattggaaa acgttcttcg gggcgaaaac tctcaaggat cttaccgctg
     4921 ttgagatcca gttcgatgta acccactcgt gcacccaact gatcttcagc atcttttact
     4981 ttcaccagcg tttctgggtg agcaaaaaca ggaaggcaaa atgccgcaaa aaagggaata
     5041 agggcgacac ggaaatgttg aatactcata ctcttccttt ttcaatatta ttgaagcatt
     5101 tatcagggtt attgtctcat gagcggatac atatttgaat gtatttagaa aaataaacaa
     5161 ataggggttc cgcgcacatt tccccgaaaa gtgccacctg tcatgaccaa aatcccttaa
     5221 cgtgagtttt cgttccactg agcgtcagac cccgtagaaa agatcaaagg atcttcttga
     5281 gatccttttt ttctgcgcgt aatctgctgc ttgcaaacaa aaaaaccacc gctaccagcg
     5341 gtggtttgtt tgccgga
//
