# Supplementary material for: Improving therapeutic protein secretion in the probiotic yeast Saccharomyces boulardii using a multifactorial engineering approach
Source: Microb Cell Fact. 2023 Jun 7;22:109. doi: 10.1186/s12934-023-02117-y (PMC10245609; doi:10.1186/s12934-023-02117-y)
Supplement: Supplementary file 9 — Additional file 9. Plasmids generated in this study. [file 12934_2023_2117_MOESM9_ESM.zip › Plasmids 3/DD004.gb]

LOCUS       DD004_ConLS,_Spacer,_Co 4346 bp ds-DNA     circular     31-DEC-2022
DEFINITION  .
FEATURES             Location/Qualifiers
     promoter        complement(7..137)
                     /label="AmpR Promoter"
                     /ApEinfo_revcolor="#f58a5e"
                     /ApEinfo_fwdcolor="#f58a5e"
     rep_origin      complement(138..901)
                     /label="ColE1"
                     /ApEinfo_revcolor="#7f7f7f"
                     /ApEinfo_fwdcolor="#7f7f7f"
     primer          910..932
                     /label="ISApr031"
                     /note="sequence: tgccacaggtctcGccctgaattcgcatctagatggt"
                     /ApEinfo_revcolor="#c7b0e3"
                     /ApEinfo_fwdcolor="#c7b0e3"
     misc_feature    929..1071
                     /label="ConS"
                     /ApEinfo_revcolor="#ffef86"
                     /ApEinfo_fwdcolor="#ffef86"
     protein_bind    1072..1077
                     /label="BsmBI"
                     /ApEinfo_revcolor="#b1ff67"
                     /ApEinfo_fwdcolor="#b1ff67"
     protein_bind    1079..1082
                     /label="BsmBI"
                     /ApEinfo_revcolor="#b1ff67"
                     /ApEinfo_fwdcolor="#b1ff67"
     misc_feature    1079..1103
                     /label="ConS scar"
                     /ApEinfo_revcolor="#ffef86"
                     /ApEinfo_fwdcolor="#ffef86"
     misc_feature    1108..1144
                     /label="Spacer"
                     /ApEinfo_revcolor="#c6c9d1"
                     /ApEinfo_fwdcolor="#c6c9d1"
     protein_bind    complement(1149..1152)
                     /label="BsmBI"
                     /ApEinfo_revcolor="#b1ff67"
                     /ApEinfo_fwdcolor="#b1ff67"
     protein_bind    complement(1154..1159)
                     /label="BsmBI"
                     /ApEinfo_revcolor="#b1ff67"
                     /ApEinfo_fwdcolor="#b1ff67"
     misc_feature    1160..1302
                     /label="Con1"
                     /ApEinfo_revcolor="#ffef86"
                     /ApEinfo_fwdcolor="#ffef86"
     primer          complement(1297..1323)
                     /label="ISApr023"
                     /note="sequence: tgccacaggtctcGtgtactgcagtgcactagttaactg"
                     /ApEinfo_revcolor="#d59687"
                     /ApEinfo_fwdcolor="#d59687"
     promoter        1322..1498
                     /label="ScURA3 Promoter"
                     /ApEinfo_revcolor="#faac61"
                     /ApEinfo_fwdcolor="#faac61"
     CDS             1499..2302
                     /label="URA3"
                     /ApEinfo_revcolor="#faac61"
                     /ApEinfo_fwdcolor="#faac61"
     terminator      2303..2380
                     /label="ScURA3 Terminator"
                     /ApEinfo_revcolor="#f8d3a9"
                     /ApEinfo_fwdcolor="#f8d3a9"
     rep_origin      2385..3347
                     /label="2micron"
                     /ApEinfo_revcolor="#d6b295"
                     /ApEinfo_fwdcolor="#d6b295"
     rep_origin      3348..3385
                     /label="FRT site"
                     /ApEinfo_revcolor="#b4abac"
                     /ApEinfo_fwdcolor="#b4abac"
     primer          3372..3406
                     /label="ISApr030"
                     /note="sequence: tgccacaggtctcGccgagcggccgcgattatcaa"
                     /ApEinfo_revcolor="#f58a5e"
                     /ApEinfo_fwdcolor="#f58a5e"
     primer          3386..3404
                     /label="ISApr024"
                     /note="sequence: tgccacaGGTCTCaccgagcggccgcgattatc"
                     /ApEinfo_revcolor="#d59687"
                     /ApEinfo_fwdcolor="#d59687"
     terminator      complement(3398..3494)
                     /label="AmpR Terminator"
                     /ApEinfo_revcolor="#f58a5e"
                     /ApEinfo_fwdcolor="#f58a5e"
     CDS             complement(3495..6)
                     /label="AmpR"
                     /ApEinfo_revcolor="#9f4240"
                     /ApEinfo_fwdcolor="#9f4240"
ORIGIN
        1 actcatactc ttcctttttc aatattattg aagcatttat cagggttatt gtctcatgag
       61 cggatacata tttgaatgta tttagaaaaa taaacaaata ggggttccgc gcacatttcc
      121 ccgaaaagtg ccacctgtca tgaccaaaat cccttaacgt gagttttcgt tccactgagc
      181 gtcagacccc gtagaaaaga tcaaaggatc ttcttgagat cctttttttc tgcgcgtaat
      241 ctgctgcttg caaacaaaaa aaccaccgct accagcggtg gtttgtttgc cggatcaaga
      301 gctaccaact ctttttccga aggtaactgg cttcagcaga gcgcagatac caaatactgt
      361 tcttctagtg tagccgtagt taggccacca cttcaagaac tctgtagcac cgcctacata
      421 cctcgctctg ctaatcctgt taccagtggc tgctgccagt ggcgataagt cgtgtcttac
      481 cgggttggac tcaagacgat agttaccgga taaggcgcag cggtcgggct gaacgggggg
      541 ttcgtgcaca cagcccagct tggagcgaac gacctacacc gaactgagat acctacagcg
      601 tgagctatga gaaagcgcca cgcttcccga agggagaaag gcggacaggt atccggtaag
      661 cggcagggtc ggaacaggag agcgcacgag ggagcttcca gggggaaacg cctggtatct
      721 ttatagtcct gtcgggtttc gccacctctg acttgagcgt cgatttttgt gatgctcgtc
      781 aggggggcgg agcctatgga aaaacgccag caacgcggcc tttttacggt tcctggcctt
      841 ttgctggcct tttgctcaca tgttctttcc tgcgttatcc cctgattctg tggataaccg
      901 tgcggccgcc cctgaattcg catctagatg gtagagccac aaacagccgg tacaagcaac
      961 gatctccagg accatctgaa tcatgcgcgg atgacacgaa ctcacgacgg cgatcacaga
     1021 cattaaccca cagtacagac actgcgacaa cgtggcaatt cgtcgcaata ccgtctcact
     1081 gaactggccg ataattgcag acgaacgact agagatctat gtgaggatcc taactcgaga
     1141 tcgagctgcc aatgagacga cggggtcatc acggctcatc atgcgccaaa caaatgtgtg
     1201 caatacacgc tcggatgact gcatgatgac cgcactgact ggggacagca gatccaccta
     1261 agcctgtgag agaagcagac acccgacaga tcaaggcagt taactagtgc actgcagtac
     1321 acggtttcct tgaaattttt ttgattcggt aatctccgaa cagaaggaag aacgaaggaa
     1381 ggagcacaga cttagattgg tatatatacg catatgtagt gttgaagaaa catgaaattg
     1441 cccagtattc ttaacccaac tgcacagaac aaaaacgtgc aggaaacgaa gataaatcat
     1501 gtcgaaagct acatataagg aacgtgctgc tactcatcct agtcctgttg ctgccaagct
     1561 atttaatatc atgcacgaaa agcaaacaaa cttgtgtgct tcattggatg ttcgtaccac
     1621 caaggaatta ctggagttag ttgaagcatt aggtcccaaa atttgtttac taaaaacaca
     1681 tgtggatatc ttgactgatt tttccatgga gggcacagtt aagccgctaa aggcattatc
     1741 cgccaagtac aattttttac tcttcgagga cagaaaattt gctgacattg gtaatacagt
     1801 caaattgcag tactctgcgg gtgtatacag aatagcagaa tgggcagaca ttacgaatgc
     1861 acacggtgtg gtgggcccag gtattgttag cggtttgaag caggcggcag aagaagtaac
     1921 aaaggaacct agaggccttt tgatgttagc agaattgtca tgcaagggct ccctatctac
     1981 tggagaatat actaagggta ctgttgacat tgcgaagagc gacaaagatt ttgttatcgg
     2041 ctttattgct caaagagaca tgggtggaag agatgaaggt tacgattggt tgattatgac
     2101 acccggtgtg ggtttagatg acaagggaga tgcattgggt caacagtata gaaccgtgga
     2161 tgatgtggtt tctacaggat ctgacattat tattgttgga agaggactat ttgcaaaggg
     2221 aagggatgct aaggtagagg gtgaacgtta cagaaaagca ggctgggaag catatttgag
     2281 aagatgcggc cagcaaaact aaaaaactgt attataagta aatgcatgta tactaaactc
     2341 acaaattaga gcttcaattt aattatatca gttattaccc gagtaacgaa gcatctgtgc
     2401 ttcattttgt agaacaaaaa tgcaacgcga gagcgctaat ttttcaaaca aagaatctga
     2461 gctgcatttt tacagaacag aaatgcaacg cgaaagcgct attttaccaa cgaagaatct
     2521 gtgcttcatt tttgtaaaac aaaaatgcaa cgcgagagcg ctaatttttc aaacaaagaa
     2581 tctgagctgc atttttacag aacagaaatg caacgcgaga gcgctatttt accaacaaag
     2641 aatctatact tcttttttgt tctacaaaaa tgcatcccga gagcgctatt tttctaacaa
     2701 agcatcttag attacttttt ttctcctttg tgcgctctat aatgcagtct cttgataact
     2761 ttttgcactg taggtccgtt aaggttagaa gaaggctact ttggtgtcta ttttctcttc
     2821 cataaaaaaa gcctgactcc acttcccgcg tttactgatt actagcgaag ctgcgggtgc
     2881 attttttcaa gataaaggca tccccgatta tattctatac cgatgtggat tgcgcatact
     2941 ttgtgaacag aaagtgatag cgttgatgat tcttcattgg tcagaaaatt atgaacggtt
     3001 tcttctattt tgtctctata tactacgtat aggaaatgtt tacattttcg tattgttttc
     3061 gattcactct atgaatagtt cttactacaa tttttttgtc taaagagtaa tactagagat
     3121 aaacataaaa aatgtagagg tcgagtttag atgcaagttc aaggagcgaa aggtggatgg
     3181 gtaggttata tagggatata gcacagagat atatagcaaa gagatacttt tgagcaatgt
     3241 ttgtggaagc ggtattcgca atattttagt agctcgttac agtccggtgc gtttttggtt
     3301 ttttgaaagt gcgtcatcag agcgcttttg gttttcaaaa gcgctctgaa gttcctatac
     3361 tttctagcta gagaatagga acttcccgag cggccgcgat tatcaaaaag gatcttcacc
     3421 tagatccttt taaattaaaa atgaagtttt aaatcaatct aaagtatata tgagtaaact
     3481 tggtctgaca gttaccaatg cttaatcagt gaggcaccta tctcagcgat ctgtctattt
     3541 cgttcatcca tagttgcctg actccccgtc gtgtagataa ctacgatacg ggagggctta
     3601 ccatctggcc ccagtgctgc aatgataccg cgggacccac gctcaccggc tccagattta
     3661 tcagcaataa accagccagc cggaagggcc gagcgcagaa gtggtcctgc aactttatcc
     3721 gcctccatcc agtctattaa ttgttgccgg gaagctagag taagtagttc gccagttaat
     3781 agtttgcgca acgttgttgc cattgctaca ggcatcgtgg tgtcacgctc gtcgtttggt
     3841 atggcttcat tcagctccgg ttcccaacga tcaaggcgag ttacatgatc ccccatgttg
     3901 tgcaaaaaag cggttagctc cttcggtcct ccgatcgttg tcagaagtaa gttggccgca
     3961 gtgttatcac tcatggttat ggcagcactg cataattctc ttactgtcat gccatccgta
     4021 agatgctttt ctgtgactgg tgagtactca accaagtcat tctgagaata gtgtatgcgg
     4081 cgaccgagtt gctcttgccc ggcgtcaata cgggataata ccgcgccaca tagcagaact
     4141 ttaaaagtgc tcatcattgg aaaacgttct tcggggcgaa aactctcaag gatcttaccg
     4201 ctgttgagat ccagttcgat gtaacccact cgtgcaccca actgatcttc agcatctttt
     4261 actttcacca gcgtttctgg gtgagcaaaa acaggaaggc aaaatgccgc aaaaaaggga
     4321 ataagggcga cacggaaatg ttgaat
//
