# Supplementary material for: Improving therapeutic protein secretion in the probiotic yeast Saccharomyces boulardii using a multifactorial engineering approach
Source: Microb Cell Fact. 2023 Jun 7;22:109. doi: 10.1186/s12934-023-02117-y (PMC10245609; doi:10.1186/s12934-023-02117-y)
Supplement: Supplementary file 9 — Additional file 9. Plasmids generated in this study. [file 12934_2023_2117_MOESM9_ESM.zip › Plasmids 3/DD183.gb]

LOCUS       DD183_pTDH3,_alpha_Fact 6550 bp ds-DNA     circular     31-DEC-2022
DEFINITION  .
FEATURES             Location/Qualifiers
     rep_origin      271..308
                     /label="FRT site"
                     /ApEinfo_revcolor="#b4abac"
                     /ApEinfo_fwdcolor="#b4abac"
     terminator      complement(321..417)
                     /label="AmpR Terminator"
                     /ApEinfo_revcolor="#f58a5e"
                     /ApEinfo_fwdcolor="#f58a5e"
     CDS             complement(418..1275)
                     /label="AmpR"
                     /ApEinfo_revcolor="#9f4240"
                     /ApEinfo_fwdcolor="#9f4240"
     promoter        complement(1276..1406)
                     /label="AmpR Promoter"
                     /ApEinfo_revcolor="#f58a5e"
                     /ApEinfo_fwdcolor="#f58a5e"
     rep_origin      complement(1407..2170)
                     /label="ColE1"
                     /ApEinfo_revcolor="#7f7f7f"
                     /ApEinfo_fwdcolor="#7f7f7f"
     primer          2198..2216
                     /label="ISApr305"
                     /note="sequence: TGGTAGAGCCACAAACAGC"
                     /ApEinfo_revcolor="#ff9ccd"
                     /ApEinfo_fwdcolor="#ff9ccd"
     primer          2198..2216
                     /label="ISApr305"
                     /note="sequence: TGGTAGAGCCACAAACAGC"
                     /ApEinfo_revcolor="#f8d3a9"
                     /ApEinfo_fwdcolor="#f8d3a9"
     primer          2198..2216
                     /label="ISApr305"
                     /note="sequence: TGGTAGAGCCACAAACAGC"
                     /ApEinfo_revcolor="#f8d3a9"
                     /ApEinfo_fwdcolor="#f8d3a9"
     primer          2198..2217
                     /label="ISApr310"
                     /note="sequence: TGGTAGAGCCACAAACAGCC"
                     /ApEinfo_revcolor="#ffef86"
                     /ApEinfo_fwdcolor="#ffef86"
     primer          2198..2217
                     /label="ISApr310"
                     /note="sequence: TGGTAGAGCCACAAACAGCC"
                     /ApEinfo_revcolor="#9eafd2"
                     /ApEinfo_fwdcolor="#9eafd2"
     primer          2198..2217
                     /label="ISApr310"
                     /note="sequence: TGGTAGAGCCACAAACAGCC"
                     /ApEinfo_revcolor="#f8d3a9"
                     /ApEinfo_fwdcolor="#f8d3a9"
     misc_feature    2198..2340
                     /label="ConS"
                     /ApEinfo_revcolor="#ffef86"
                     /ApEinfo_fwdcolor="#ffef86"
     protein_bind    2341..2346
                     /label="BsmBI"
                     /ApEinfo_revcolor="#b1ff67"
                     /ApEinfo_fwdcolor="#b1ff67"
     primer          2342..2369
                     /label="DD pr001"
                     /note="sequence: gtctcactgaactggccgataattgcag"
                     /ApEinfo_revcolor="#b4abac"
                     /ApEinfo_fwdcolor="#b4abac"
     primer          2343..2369
                     /label="ISApr002"
                     /note="sequence: tctcactgaactggccgataattgcag"
                     /ApEinfo_revcolor="#faac61"
                     /ApEinfo_fwdcolor="#faac61"
     protein_bind    2348..2351
                     /label="BsmBI"
                     /ApEinfo_revcolor="#b1ff67"
                     /ApEinfo_fwdcolor="#b1ff67"
     misc_feature    2348..2372
                     /label="ConS scar"
                     /ApEinfo_revcolor="#ffef86"
                     /ApEinfo_fwdcolor="#ffef86"
     promoter        2377..3056
                     /label="ScTDH3 Promoter"
                     /ApEinfo_revcolor="#84b0dc"
                     /ApEinfo_fwdcolor="#84b0dc"
     primer          complement(3031..3056)
                     /label="ISA030 ConLS, TDH3, mRuby2, tTDH1, ConR1, HygR, 2micron, AmpR-ColE1 REV"
                     /note="sequence: AAAATTGAAGGAAATCTCATtttgtttgtttatgtgtgtttattcg"
                     /ApEinfo_revcolor="#f58a5e"
                     /ApEinfo_fwdcolor="#f58a5e"
     primer          3057..3081
                     /label="Peptide Tag - sfGFP - Peptide Tag FWD"
                     /note="sequence: aacacacataaacaaacaaaATGAGATTTCCTTCAATTTTTACTG"
                     /ApEinfo_revcolor="#b1ff67"
                     /ApEinfo_fwdcolor="#b1ff67"
     CDS             3057..3113
                     /label="Translation 3057-3113"
                     /translation="MRFPSIFTAVLFAASSALA"
     misc_feature    3057..3323
                     /label="cerevisiae alpha prepro-"
                     /ApEinfo_revcolor="#ff9ccd"
                     /ApEinfo_fwdcolor="#ff9ccd"
     misc_feature    3324..3341
                     /label="6X-HIS"
                     /ApEinfo_revcolor="#f8d3a9"
                     /ApEinfo_fwdcolor="#f8d3a9"
     promoter        3342..3471
                     /label="BBa_J72163 GlpT Promoter"
                     /ApEinfo_revcolor="#b1ff67"
                     /ApEinfo_fwdcolor="#b1ff67"
     RBS             3472..3507
                     /label="sfGFP Ribosome Binding Site"
                     /ApEinfo_revcolor="#b1ff67"
                     /ApEinfo_fwdcolor="#b1ff67"
     primer          3508..3525
                     /label="ISApr393"
                     /note="sequence: atgcgtaaaggcgaagag"
                     /ApEinfo_revcolor="#f58a5e"
                     /ApEinfo_fwdcolor="#f58a5e"
     primer          3508..3525
                     /label="ISApr393"
                     /note="sequence: atgcgtaaaggcgaagag"
                     /ApEinfo_revcolor="#b4abac"
                     /ApEinfo_fwdcolor="#b4abac"
     CDS             3508..4224
                     /label="sfGFP"
                     /ApEinfo_revcolor="#b1ff67"
                     /ApEinfo_fwdcolor="#b1ff67"
     primer          complement(3519..3540)
                     /label="ISApr083"
                     /note="sequence: gacaccagtgaacagctcttcg"
                     /ApEinfo_revcolor="#b7e6d7"
                     /ApEinfo_fwdcolor="#b7e6d7"
     primer          complement(3519..3540)
                     /label="ISApr083"
                     /note="sequence: gacaccagtgaacagctcttcg"
                     /ApEinfo_revcolor="#f58a5e"
                     /ApEinfo_fwdcolor="#f58a5e"
     primer          complement(3877..3901)
                     /label="ISApr219"
                     /note="sequence: ctttaaagtcaatgcctttcagctc"
                     /ApEinfo_revcolor="#c7b0e3"
                     /ApEinfo_fwdcolor="#c7b0e3"
     primer          3906..3927
                     /label="ISApr220"
                     /note="sequence: cggcaatatcctgggccataag"
                     /ApEinfo_revcolor="#ff9ccd"
                     /ApEinfo_fwdcolor="#ff9ccd"
     primer          3907..3927
                     /label="ISApr220"
                     /note="sequence: GGCAATATCCTGGGCCATAAG"
                     /ApEinfo_revcolor="#f58a5e"
                     /ApEinfo_fwdcolor="#f58a5e"
     primer          complement(4198..4221)
                     /label="ISApr394"
                     /note="sequence: TTTGTACAGTTCATCCATACCATG"
                     /ApEinfo_revcolor="#b1ff67"
                     /ApEinfo_fwdcolor="#b1ff67"
     terminator      4225..4353
                     /label="BBa_B0015 Terminator"
                     /ApEinfo_revcolor="#b1ff67"
                     /ApEinfo_fwdcolor="#b1ff67"
     primer          complement(4276..4304)
                     /label="ISApr637"
                     /note="sequence: gagagcgttcaccgacaaacaacagataa"
                     /ApEinfo_revcolor="#ffef86"
                     /ApEinfo_fwdcolor="#ffef86"
     primer          complement(4284..4305)
                     /label="ISApr106"
                     /note="sequence: agagagcgttcaccgacaaaca"
                     /ApEinfo_revcolor="#b4abac"
                     /ApEinfo_fwdcolor="#b4abac"
     primer          complement(4285..4307)
                     /label="ISApr239"
                     /note="sequence: gtagagagcgttcaccgacaaac"
                     /ApEinfo_revcolor="#d6b295"
                     /ApEinfo_fwdcolor="#d6b295"
     primer          complement(4286..4309)
                     /label="ISApr119"
                     /note="sequence: tagtagagagcgttcaccgacaaa"
                     /ApEinfo_revcolor="#ff9ccd"
                     /ApEinfo_fwdcolor="#ff9ccd"
     primer          4312..4330
                     /label="ISApr244"
                     /note="sequence: gtcacactggctcaccttc"
                     /ApEinfo_revcolor="#b7e6d7"
                     /ApEinfo_fwdcolor="#b7e6d7"
     primer          4313..4331
                     /label="ISApr120"
                     /note="sequence: tcacactggctcaccttcg"
                     /ApEinfo_revcolor="#b7e6d7"
                     /ApEinfo_fwdcolor="#b7e6d7"
     primer          4315..4334
                     /label="ISApr105"
                     /note="sequence: acactggctcaccttcgggt"
                     /ApEinfo_revcolor="#9eafd2"
                     /ApEinfo_fwdcolor="#9eafd2"
     misc_feature    4354..4386
                     /label="c-myc"
                     /ApEinfo_revcolor="#faac61"
                     /ApEinfo_fwdcolor="#faac61"
     CDS             4354..4386
                     /label="Translation 4354-4386"
                     /translation="MEQKLISEEDL"
     primer          complement(4366..4389)
                     /label="Peptide Tag - sfGFP - Peptide Tag REV"
                     /note="sequence: cctcatcaagattgctttattcaCAGATCTTCTTCAGAAATAAG"
                     /ApEinfo_revcolor="#b1ff67"
                     /ApEinfo_fwdcolor="#b1ff67"
     primer          4390..4413
                     /label="ISA030 ConLS, TDH3, mRuby2, tTDH1, ConR1, HygR, 2micron, AmpR-ColE1 FWD"
                     /note="sequence: TTTCTGAAGAAGATCTGtgaataaagcaatcttgatgaggataa"
                     /ApEinfo_revcolor="#f58a5e"
                     /ApEinfo_fwdcolor="#f58a5e"
     terminator      4390..4613
                     /label="ScTDH1 Terminator"
                     /ApEinfo_revcolor="#ff9ccd"
                     /ApEinfo_fwdcolor="#ff9ccd"
     protein_bind    complement(4618..4621)
                     /label="BsmBI"
                     /ApEinfo_revcolor="#b1ff67"
                     /ApEinfo_fwdcolor="#b1ff67"
     protein_bind    complement(4623..4628)
                     /label="BsmBI"
                     /ApEinfo_revcolor="#b1ff67"
                     /ApEinfo_fwdcolor="#b1ff67"
     primer          4623..4642
                     /label="ISApr240"
                     /note="sequence: gagacgacggggtcatcacg"
                     /ApEinfo_revcolor="#b4abac"
                     /ApEinfo_fwdcolor="#b4abac"
     primer          4629..4648
                     /label="ISApr307"
                     /note="sequence: ACGGGGTCATCACGGCTCAT"
                     /ApEinfo_revcolor="#85dae9"
                     /ApEinfo_fwdcolor="#85dae9"
     primer          4629..4648
                     /label="ISApr307"
                     /note="sequence: ACGGGGTCATCACGGCTCAT"
                     /ApEinfo_revcolor="#f58a5e"
                     /ApEinfo_fwdcolor="#f58a5e"
     primer          4629..4648
                     /label="ISApr307"
                     /note="sequence: ACGGGGTCATCACGGCTCAT"
                     /ApEinfo_revcolor="#9eafd2"
                     /ApEinfo_fwdcolor="#9eafd2"
     misc_feature    4629..4771
                     /label="Con1"
                     /ApEinfo_revcolor="#ffef86"
                     /ApEinfo_fwdcolor="#ffef86"
     primer          4633..4654
                     /label="DD pr003"
                     /note="sequence: ggtcatcacggctcatcatgcg"
                     /ApEinfo_revcolor="#ff9ccd"
                     /ApEinfo_fwdcolor="#ff9ccd"
     primer          4633..4654
                     /label="ISApr005"
                     /note="sequence: ggtcatcacggctcatcatgcg"
                     /ApEinfo_revcolor="#b1ff67"
                     /ApEinfo_fwdcolor="#b1ff67"
     primer          complement(4652..4671)
                     /label="DDpr016"
                     /note="sequence: tgcacacatttgtttggcgc"
                     /ApEinfo_revcolor="#d59687"
                     /ApEinfo_fwdcolor="#d59687"
     primer          4718..4737
                     /label="DDpr015"
                     /note="sequence: cagatccacctaagcctgtg"
                     /ApEinfo_revcolor="#f8d3a9"
                     /ApEinfo_fwdcolor="#f8d3a9"
     primer          complement(4739..4761)
                     /label="DD pr004"
                     /note="sequence: gatctgtcgggtgtctgcttctc"
                     /ApEinfo_revcolor="#ff9ccd"
                     /ApEinfo_fwdcolor="#ff9ccd"
     primer          complement(4745..4767)
                     /label="ISApr003"
                     /note="sequence: tgccttgatctgtcgggtgtctg"
                     /ApEinfo_revcolor="#c6c9d1"
                     /ApEinfo_fwdcolor="#c6c9d1"
     primer          complement(4751..4771)
                     /label="ISApr308"
                     /note="sequence: taactgccttgatctgtcggg"
                     /ApEinfo_revcolor="#b7e6d7"
                     /ApEinfo_fwdcolor="#b7e6d7"
     primer          complement(4751..4771)
                     /label="ISApr308"
                     /note="sequence: taactgccttgatctgtcggg"
                     /ApEinfo_revcolor="#ff9ccd"
                     /ApEinfo_fwdcolor="#ff9ccd"
     primer          complement(4751..4771)
                     /label="ISApr306"
                     /note="sequence: TAACTGCCTTGATCTGTCGGG"
                     /ApEinfo_revcolor="#c6c9d1"
                     /ApEinfo_fwdcolor="#c6c9d1"
     primer          complement(4751..4771)
                     /label="ISApr306"
                     /note="sequence: TAACTGCCTTGATCTGTCGGG"
                     /ApEinfo_revcolor="#9eafd2"
                     /ApEinfo_fwdcolor="#9eafd2"
     primer          complement(4751..4771)
                     /label="ISApr306"
                     /note="sequence: TAACTGCCTTGATCTGTCGGG"
                     /ApEinfo_revcolor="#d6b295"
                     /ApEinfo_fwdcolor="#d6b295"
     primer          complement(4751..4771)
                     /label="ISApr308"
                     /note="sequence: taactgccttgatctgtcggg"
                     /ApEinfo_revcolor="#85dae9"
                     /ApEinfo_fwdcolor="#85dae9"
     promoter        4795..4971
                     /label="ScURA3 Promoter"
                     /ApEinfo_revcolor="#faac61"
                     /ApEinfo_fwdcolor="#faac61"
     primer          4913..4930
                     /label="DDpr088"
                     /note="sequence: GCCCAGTATTCTTAACCC"
                     /ApEinfo_revcolor="#c6c9d1"
                     /ApEinfo_fwdcolor="#c6c9d1"
     CDS             4972..5775
                     /label="URA3"
                     /ApEinfo_revcolor="#faac61"
                     /ApEinfo_fwdcolor="#faac61"
     primer          5739..5761
                     /label="DDpr116"
                     /note="sequence: ggaagcatatttgagaagatgcg"
                     /ApEinfo_revcolor="#b7e6d7"
                     /ApEinfo_fwdcolor="#b7e6d7"
     terminator      5776..5853
                     /label="ScURA3 Terminator"
                     /ApEinfo_revcolor="#f8d3a9"
                     /ApEinfo_fwdcolor="#f8d3a9"
     rep_origin      5858..270
                     /label="2micron"
                     /ApEinfo_revcolor="#d6b295"
                     /ApEinfo_fwdcolor="#d6b295"
ORIGIN
        1 gttcttacta caattttttt gtctaaagag taatactaga gataaacata aaaaatgtag
       61 aggtcgagtt tagatgcaag ttcaaggagc gaaaggtgga tgggtaggtt atatagggat
      121 atagcacaga gatatatagc aaagagatac ttttgagcaa tgtttgtgga agcggtattc
      181 gcaatatttt agtagctcgt tacagtccgg tgcgtttttg gttttttgaa agtgcgtcat
      241 cagagcgctt ttggttttca aaagcgctct gaagttccta tactttctag ctagagaata
      301 ggaacttccc gagcggccgc gattatcaaa aaggatcttc acctagatcc ttttaaatta
      361 aaaatgaagt tttaaatcaa tctaaagtat atatgagtaa acttggtctg acagttacca
      421 atgcttaatc agtgaggcac ctatctcagc gatctgtcta tttcgttcat ccatagttgc
      481 ctgactcccc gtcgtgtaga taactacgat acgggagggc ttaccatctg gccccagtgc
      541 tgcaatgata ccgcgggacc cacgctcacc ggctccagat ttatcagcaa taaaccagcc
      601 agccggaagg gccgagcgca gaagtggtcc tgcaacttta tccgcctcca tccagtctat
      661 taattgttgc cgggaagcta gagtaagtag ttcgccagtt aatagtttgc gcaacgttgt
      721 tgccattgct acaggcatcg tggtgtcacg ctcgtcgttt ggtatggctt cattcagctc
      781 cggttcccaa cgatcaaggc gagttacatg atcccccatg ttgtgcaaaa aagcggttag
      841 ctccttcggt cctccgatcg ttgtcagaag taagttggcc gcagtgttat cactcatggt
      901 tatggcagca ctgcataatt ctcttactgt catgccatcc gtaagatgct tttctgtgac
      961 tggtgagtac tcaaccaagt cattctgaga atagtgtatg cggcgaccga gttgctcttg
     1021 cccggcgtca atacgggata ataccgcgcc acatagcaga actttaaaag tgctcatcat
     1081 tggaaaacgt tcttcggggc gaaaactctc aaggatctta ccgctgttga gatccagttc
     1141 gatgtaaccc actcgtgcac ccaactgatc ttcagcatct tttactttca ccagcgtttc
     1201 tgggtgagca aaaacaggaa ggcaaaatgc cgcaaaaaag ggaataaggg cgacacggaa
     1261 atgttgaata ctcatactct tcctttttca atattattga agcatttatc agggttattg
     1321 tctcatgagc ggatacatat ttgaatgtat ttagaaaaat aaacaaatag gggttccgcg
     1381 cacatttccc cgaaaagtgc cacctgtcat gaccaaaatc ccttaacgtg agttttcgtt
     1441 ccactgagcg tcagaccccg tagaaaagat caaaggatct tcttgagatc ctttttttct
     1501 gcgcgtaatc tgctgcttgc aaacaaaaaa accaccgcta ccagcggtgg tttgtttgcc
     1561 ggatcaagag ctaccaactc tttttccgaa ggtaactggc ttcagcagag cgcagatacc
     1621 aaatactgtt cttctagtgt agccgtagtt aggccaccac ttcaagaact ctgtagcacc
     1681 gcctacatac ctcgctctgc taatcctgtt accagtggct gctgccagtg gcgataagtc
     1741 gtgtcttacc gggttggact caagacgata gttaccggat aaggcgcagc ggtcgggctg
     1801 aacggggggt tcgtgcacac agcccagctt ggagcgaacg acctacaccg aactgagata
     1861 cctacagcgt gagctatgag aaagcgccac gcttcccgaa gggagaaagg cggacaggta
     1921 tccggtaagc ggcagggtcg gaacaggaga gcgcacgagg gagcttccag ggggaaacgc
     1981 ctggtatctt tatagtcctg tcgggtttcg ccacctctga cttgagcgtc gatttttgtg
     2041 atgctcgtca ggggggcgga gcctatggaa aaacgccagc aacgcggcct ttttacggtt
     2101 cctggccttt tgctggcctt ttgctcacat gttctttcct gcgttatccc ctgattctgt
     2161 ggataaccgt gcggccgccc ctgaattcgc atctagatgg tagagccaca aacagccggt
     2221 acaagcaacg atctccagga ccatctgaat catgcgcgga tgacacgaac tcacgacggc
     2281 gatcacagac attaacccac agtacagaca ctgcgacaac gtggcaattc gtcgcaatac
     2341 cgtctcactg aactggccga taattgcaga cgaacgcagt tcgagtttat cattatcaat
     2401 actgccattt caaagaatac gtaaataatt aatagtagtg attttcctaa ctttatttag
     2461 tcaaaaaatt agccttttaa ttctgctgta acccgtacat gcccaaaata gggggcgggt
     2521 tacacagaat atataacatc gtaggtgtct gggtgaacag tttattcctg gcatccacta
     2581 aatataatgg agcccgcttt ttaagctggc atccagaaaa aaaaagaatc ccagcaccaa
     2641 aatattgttt tcttcaccaa ccatcagttc ataggtccat tctcttagcg caactacaga
     2701 gaacaggggc acaaacaggc aaaaaacggg cacaacctca atggagtgat gcaacctgcc
     2761 tggagtaaat gatgacacaa ggcaattgac ccacgcatgt atctatctca ttttcttaca
     2821 ccttctatta ccttctgctc tctctgattt ggaaaaagct gaaaaaaaag gttgaaacca
     2881 gttccctgaa attattcccc tacttgacta ataagtatat aaagacggta ggtattgatt
     2941 gtaattctgt aaatctattt cttaaacttc ttaaattcta cttttatagt tagtcttttt
     3001 tttagtttta aaacaccaag aacttagttt cgaataaaca cacataaaca aacaaaATGA
     3061 GATTTCCTTC AATTTTTACT GCAGTTTTAT TCGCAGCATC CTCCGCATTA GCTGCTCCAG
     3121 TCAACACTAC AACAGAAGAT GAAACGGCAC AAATTCCGGC TGAAGCTGTC ATCGGTTACT
     3181 TAGATTTAGA AGGGGATTTC GATGTTGCTG TTTTGCCATT TTCCAACAGC ACAAATAACG
     3241 GGTTATTGTT TATAAATACT ACTATTGCCA GCATTGCTGC TAAAGAAGAA GGGGTATCTT
     3301 TGGATAAAAG AGAGGCTGAA GCTcatcatc accatcacca cgaaagtgaa acgtgatttc
     3361 atgcgtcatt ttgaacattt tgtaaatctt atttaataat gtgtgcggca attcacattt
     3421 aatttatgaa tgttttctta acatcgcggc aactcaagaa acggcaggtt cggatcttag
     3481 ctactagaga aagaggagaa atactagatg cgtaaaggcg aagagctgtt cactggtgtc
     3541 gtccctattc tggtggaact ggatggtgat gtcaacggtc ataagttttc cgtgcgtggc
     3601 gagggtgaag gtgacgcaac taatggtaaa ctgacgctga agttcatctg tactactggt
     3661 aaactgccgg ttccttggcc gactctggta acgacgctga cttatggtgt tcagtgcttt
     3721 gctcgttatc cggaccatat gaagcagcat gacttcttca agtccgccat gccggaaggc
     3781 tatgtgcagg aacgcacgat ttcctttaag gatgacggca cgtacaaaac gcgtgcggaa
     3841 gtgaaatttg aaggcgatac cctggtaaac cgcattgagc tgaaaggcat tgactttaaa
     3901 gaggacggca atatcctggg ccataagctg gaatacaatt ttaacagcca caatgtttac
     3961 atcaccgccg ataaacaaaa aaatggcatt aaagcgaatt ttaaaattcg ccacaacgtg
     4021 gaggatggca gcgtgcagct ggctgatcac taccagcaaa acactccaat cggtgatggt
     4081 cctgttctgc tgccagacaa tcactatctg agcacgcaaa gcgttctgtc taaagatccg
     4141 aacgagaaac gcgatcatat ggttctgctg gagttcgtaa ccgcagcggg catcacgcat
     4201 ggtatggatg aactgtacaa atgaccaggc atcaaataaa acgaaaggct cagtcgaaag
     4261 actgggcctt tcgttttatc tgttgtttgt cggtgaacgc tctctactag agtcacactg
     4321 gctcaccttc gggtgggcct ttctgcgttt ataATGGAAC AAAAACTTAT TTCTGAAGAA
     4381 GATCTGtgaa taaagcaatc ttgatgagga taatgatttt tttttgaata tacataaata
     4441 ctaccgtttt tctgctagat tttgtgatga cgtaaataag tacatattac tttttaagcc
     4501 aagacaagat taagcattaa ctttaccctt ttctttctaa gtttcaatat tagttatcac
     4561 tgtttaaaag ttatggcgag aacgtcggcg gttaaaatat attaccctga acggctgcca
     4621 atgagacgac ggggtcatca cggctcatca tgcgccaaac aaatgtgtgc aatacacgct
     4681 cggatgactg catgatgacc gcactgactg gggacagcag atccacctaa gcctgtgaga
     4741 gaagcagaca cccgacagat caaggcagtt aactagtgca ctgcagtaca gtttcggttt
     4801 ccttgaaatt tttttgattc ggtaatctcc gaacagaagg aagaacgaag gaaggagcac
     4861 agacttagat tggtatatat acgcatatgt agtgttgaag aaacatgaaa ttgcccagta
     4921 ttcttaaccc aactgcacag aacaaaaacg tgcaggaaac gaagataaat catgtcgaaa
     4981 gctacatata aggaacgtgc tgctactcat cctagtcctg ttgctgccaa gctatttaat
     5041 atcatgcacg aaaagcaaac aaacttgtgt gcttcattgg atgttcgtac caccaaggaa
     5101 ttactggagt tagttgaagc attaggtccc aaaatttgtt tactaaaaac acatgtggat
     5161 atcttgactg atttttccat ggagggcaca gttaagccgc taaaggcatt atccgccaag
     5221 tacaattttt tactcttcga ggacagaaaa tttgctgaca ttggtaatac agtcaaattg
     5281 cagtactctg cgggtgtata cagaatagca gaatgggcag acattacgaa tgcacacggt
     5341 gtggtgggcc caggtattgt tagcggtttg aagcaggcgg cagaagaagt aacaaaggaa
     5401 cctagaggcc ttttgatgtt agcagaattg tcatgcaagg gctccctatc tactggagaa
     5461 tatactaagg gtactgttga cattgcgaag agcgacaaag attttgttat cggctttatt
     5521 gctcaaagag acatgggtgg aagagatgaa ggttacgatt ggttgattat gacacccggt
     5581 gtgggtttag atgacaaggg agatgcattg ggtcaacagt atagaaccgt ggatgatgtg
     5641 gtttctacag gatctgacat tattattgtt ggaagaggac tatttgcaaa gggaagggat
     5701 gctaaggtag agggtgaacg ttacagaaaa gcaggctggg aagcatattt gagaagatgc
     5761 ggccagcaaa actaaaaaac tgtattataa gtaaatgcat gtatactaaa ctcacaaatt
     5821 agagcttcaa tttaattata tcagttatta cccgagtaac gaagcatctg tgcttcattt
     5881 tgtagaacaa aaatgcaacg cgagagcgct aatttttcaa acaaagaatc tgagctgcat
     5941 ttttacagaa cagaaatgca acgcgaaagc gctattttac caacgaagaa tctgtgcttc
     6001 atttttgtaa aacaaaaatg caacgcgaga gcgctaattt ttcaaacaaa gaatctgagc
     6061 tgcattttta cagaacagaa atgcaacgcg agagcgctat tttaccaaca aagaatctat
     6121 acttcttttt tgttctacaa aaatgcatcc cgagagcgct atttttctaa caaagcatct
     6181 tagattactt tttttctcct ttgtgcgctc tataatgcag tctcttgata actttttgca
     6241 ctgtaggtcc gttaaggtta gaagaaggct actttggtgt ctattttctc ttccataaaa
     6301 aaagcctgac tccacttccc gcgtttactg attactagcg aagctgcggg tgcatttttt
     6361 caagataaag gcatccccga ttatattcta taccgatgtg gattgcgcat actttgtgaa
     6421 cagaaagtga tagcgttgat gattcttcat tggtcagaaa attatgaacg gtttcttcta
     6481 ttttgtctct atatactacg tataggaaat gtttacattt tcgtattgtt ttcgattcac
     6541 tctatgaata
//
