# Supplementary material for: Improving therapeutic protein secretion in the probiotic yeast Saccharomyces boulardii using a multifactorial engineering approach
Source: Microb Cell Fact. 2023 Jun 7;22:109. doi: 10.1186/s12934-023-02117-y (PMC10245609; doi:10.1186/s12934-023-02117-y)
Supplement: Supplementary file 9 — Additional file 9. Plasmids generated in this study. [file 12934_2023_2117_MOESM9_ESM.zip › Plasmids 3/DD110.gb]

LOCUS       DD110_Cas9_pCCW12_SNR5 10349 bp ds-DNA     circular     31-DEC-2022
DEFINITION  .
FEATURES             Location/Qualifiers
     sig_peptide     3948..3998
                     /label="2x NLS Tag"
                     /ApEinfo_revcolor="#85dae9"
                     /ApEinfo_fwdcolor="#85dae9"
     terminator      4014..4238
                     /label="ScENO2 Terminator"
                     /ApEinfo_revcolor="#ff9ccd"
                     /ApEinfo_fwdcolor="#ff9ccd"
     misc_feature    complement(4216..4242)
                     /label="qpr rev"
                     /ApEinfo_revcolor="#f8d3a9"
                     /ApEinfo_fwdcolor="#f8d3a9"
     protein_bind    complement(4243..4246)
                     /label="BsmBI"
                     /ApEinfo_revcolor="#b1ff67"
                     /ApEinfo_fwdcolor="#b1ff67"
     protein_bind    complement(4248..4248)
                     /label="BsmBI"
                     /ApEinfo_revcolor="#b1ff67"
                     /ApEinfo_fwdcolor="#b1ff67"
     promoter        4249..4517
                     /label="SNR52 promoter"
                     /ApEinfo_revcolor="#c6c9d1"
                     /ApEinfo_fwdcolor="#c6c9d1"
     primer          4443..4469
                     /label="SPCpr509"
                     /note="sequence: caaacgctgtagaagtgaaagttggtg"
                     /ApEinfo_revcolor="#faac61"
                     /ApEinfo_fwdcolor="#faac61"
     misc_feature    complement(4486..4517)
                     /label="qpr rev"
                     /ApEinfo_revcolor="#ffef86"
                     /ApEinfo_fwdcolor="#ffef86"
     primer          complement(4497..4517)
                     /label="SPC1564 Cas9 pCCW12 SNR52 BbsI drop NatR CEN KanR ColE1 ConL1/ConR5 REV"
                     /note="sequence: acgtttcactttcggtctcagatcatttatctttcactgcg"
                     /ApEinfo_revcolor="#f58a5e"
                     /ApEinfo_fwdcolor="#f58a5e"
     primer          4518..4537
                     /label="SPC888 pBAD BsaI gfp dropout CmR p15a FWD"
                     /note="sequence: gcagtgaaagataaatgatctgagaccgaaagtgaaacgt"
                     /ApEinfo_revcolor="#b1ff67"
                     /ApEinfo_fwdcolor="#b1ff67"
     protein_bind    complement(4519..4524)
                     /label="BsaI"
                     /ApEinfo_revcolor="#b1ff67"
                     /ApEinfo_fwdcolor="#b1ff67"
     promoter        4525..4654
                     /label="BBa_J72163 GlpT Promoter"
                     /ApEinfo_revcolor="#b1ff67"
                     /ApEinfo_fwdcolor="#b1ff67"
     RBS             4655..4690
                     /label="sfGFP Ribosome Binding Site"
                     /ApEinfo_revcolor="#b1ff67"
                     /ApEinfo_fwdcolor="#b1ff67"
     CDS             4691..5407
                     /label="sfGFP"
                     /ApEinfo_revcolor="#b1ff67"
                     /ApEinfo_fwdcolor="#b1ff67"
     primer          complement(4702..4723)
                     /label="SPCpr001"
                     /note="sequence: gacaccagtgaacagctcttcg"
                     /ApEinfo_revcolor="#d6b295"
                     /ApEinfo_fwdcolor="#d6b295"
     terminator      5408..5536
                     /label="BBa_B0015 Terminator"
                     /ApEinfo_revcolor="#b1ff67"
                     /ApEinfo_fwdcolor="#b1ff67"
     primer          complement(5431..5449)
                     /label="SPCpr503"
                     /note="sequence: cccagtctttcgactgagc"
                     /ApEinfo_revcolor="#faac61"
                     /ApEinfo_fwdcolor="#faac61"
     primer          5463..5482
                     /label="SPCpr002"
                     /note="sequence: ctgttgtttgtcggtgaacg"
                     /ApEinfo_revcolor="#75c6a9"
                     /ApEinfo_fwdcolor="#75c6a9"
     primer          5517..5538
                     /label="SPCpr176"
                     /note="sequence: tgggcctttctgcgtttatagg"
                     /ApEinfo_revcolor="#f58a5e"
                     /ApEinfo_fwdcolor="#f58a5e"
     primer          complement(5524..5543)
                     /label="SPC888 pBAD BsaI gfp dropout CmR p15a REV"
                     /note="sequence: gctatttctagctctaaaactgagacctataaacgcagaa"
                     /ApEinfo_revcolor="#b1ff67"
                     /ApEinfo_fwdcolor="#b1ff67"
     protein_bind    5537..5542
                     /label="BsaI"
                     /ApEinfo_revcolor="#b1ff67"
                     /ApEinfo_fwdcolor="#b1ff67"
     primer          5544..5566
                     /label="SPC1564 Cas9 pCCW12 SNR52 BbsI drop NatR CEN KanR ColE1 ConL1/ConR5 FWD"
                     /note="sequence: ttctgcgtttataggtctcagttttagagctagaaatagcaag"
                     /ApEinfo_revcolor="#f58a5e"
                     /ApEinfo_fwdcolor="#f58a5e"
     misc_RNA        5544..5623
                     /label="sgRNA"
                     /ApEinfo_revcolor="#85dae9"
                     /ApEinfo_fwdcolor="#85dae9"
     misc_feature    5620..5623
                     /label="Delete this?"
                     /ApEinfo_revcolor="#c7b0e3"
                     /ApEinfo_fwdcolor="#c7b0e3"
     terminator      5624..5636
                     /label="SUP4 terminator"
                     /ApEinfo_revcolor="#c6c9d1"
                     /ApEinfo_fwdcolor="#c6c9d1"
     misc_feature    5624..5645
                     /label="tSUP4 fragment"
                     /ApEinfo_revcolor="#f8d3a9"
                     /ApEinfo_fwdcolor="#f8d3a9"
     misc_feature    5637..5645
                     /label="filler for annealing"
                     /ApEinfo_revcolor="#85dae9"
                     /ApEinfo_fwdcolor="#85dae9"
     protein_bind    complement(5650..5653)
                     /label="BsmBI"
                     /ApEinfo_revcolor="#b1ff67"
                     /ApEinfo_fwdcolor="#b1ff67"
     protein_bind    complement(5655..5655)
                     /label="BsmBI"
                     /ApEinfo_revcolor="#b1ff67"
                     /ApEinfo_fwdcolor="#b1ff67"
     protein_bind    complement(5660..5663)
                     /label="BsmBI"
                     /ApEinfo_revcolor="#b1ff67"
                     /ApEinfo_fwdcolor="#b1ff67"
     protein_bind    complement(5665..5670)
                     /label="BsmBI"
                     /ApEinfo_revcolor="#b1ff67"
                     /ApEinfo_fwdcolor="#b1ff67"
     misc_feature    5671..5813
                     /label="Con5"
                     /ApEinfo_revcolor="#ffef86"
                     /ApEinfo_fwdcolor="#ffef86"
     promoter        5845..6221
                     /label="AgTEF Promoter"
                     /ApEinfo_revcolor="#b4abac"
                     /ApEinfo_fwdcolor="#b4abac"
     primer          complement(5890..5912)
                     /label="SPCpr456"
                     /note="sequence: actgtcaaggagggtattctggg"
                     /ApEinfo_revcolor="#faac61"
                     /ApEinfo_fwdcolor="#faac61"
     CDS             6224..6796
                     /label="NAT (Nourseothricin Acetyltransferase)"
                     /ApEinfo_revcolor="#d59687"
                     /ApEinfo_fwdcolor="#d59687"
     terminator      6797..6998
                     /label="AgTEF Terminator"
                     /ApEinfo_revcolor="#b4abac"
                     /ApEinfo_fwdcolor="#b4abac"
     rep_origin      7003..7119
                     /label="CEN6"
                     /ApEinfo_revcolor="#d6b295"
                     /ApEinfo_fwdcolor="#d6b295"
     rep_origin      7120..7510
                     /label="ARS4"
                     /ApEinfo_revcolor="#b4abac"
                     /ApEinfo_fwdcolor="#b4abac"
     terminator      complement(7523..7549)
                     /label="KanR Terminator"
                     /ApEinfo_revcolor="#b1ff67"
                     /ApEinfo_fwdcolor="#b1ff67"
     CDS             complement(7550..8365)
                     /label="KanR"
                     /ApEinfo_revcolor="#008000"
                     /ApEinfo_fwdcolor="#008000"
     promoter        complement(8366..8513)
                     /label="KanR Promoter"
                     /ApEinfo_revcolor="#b1ff67"
                     /ApEinfo_fwdcolor="#b1ff67"
     rep_origin      complement(8514..9277)
                     /label="ColE1"
                     /ApEinfo_revcolor="#7f7f7f"
                     /ApEinfo_fwdcolor="#7f7f7f"
     misc_feature    9299..9441
                     /label="Con1"
                     /ApEinfo_revcolor="#ffef86"
                     /ApEinfo_fwdcolor="#ffef86"
     protein_bind    9442..9447
                     /label="BsmBI"
                     /ApEinfo_revcolor="#b1ff67"
                     /ApEinfo_fwdcolor="#b1ff67"
     protein_bind    9449..9452
                     /label="BsmBI"
                     /ApEinfo_revcolor="#b1ff67"
                     /ApEinfo_fwdcolor="#b1ff67"
     misc_feature    9449..9473
                     /label="Con1 scar"
                     /ApEinfo_revcolor="#ffef86"
                     /ApEinfo_fwdcolor="#ffef86"
     promoter        9478..10177
                     /label="ScCCW12 Promoter"
                     /ApEinfo_revcolor="#84b0dc"
                     /ApEinfo_fwdcolor="#84b0dc"
     CDS             10187..3938
                     /label="Cas9"
                     /ApEinfo_revcolor="#85dae9"
                     /ApEinfo_fwdcolor="#85dae9"
ORIGIN
        1 gggaaaccgc tgaagcaacc cgcctcaagc ggactgctag acggcggtac accaggagga
       61 agaaccggat ttgttacctt caagagatat tctccaacga aatggcaaag gtcgacgaca
      121 gcttcttcca taggctggaa gaatcattcc tcgtggaaga ggataagaag catgaacggc
      181 atcccatctt cggtaatatc gtcgacgagg tggcctatca cgagaaatac ccaaccatct
      241 accatcttcg caaaaagctg gtggactcaa ccgacaaggc agacctccgg cttatctacc
      301 tggccctggc ccacatgatc aagttcagag gccacttcct gatcgagggc gacctcaatc
      361 ctgacaatag cgatgtggat aaactgttca tccagctggt gcagacttac aaccagctct
      421 ttgaagagaa ccccatcaat gcaagcggag tcgatgccaa ggccattctg tcagcccggc
      481 tgtcaaagag ccgcagactt gagaatctta tcgctcagct gccgggtgaa aagaaaaatg
      541 gactgttcgg gaacctgatt gctctttcac ttgggctgac tcccaatttc aagtctaatt
      601 tcgacctggc agaggatgcc aagctgcaac tgtccaagga cacctatgat gacgatctcg
      661 acaacctcct ggcccagatc ggtgaccaat acgccgacct tttccttgct gctaagaatc
      721 tttctgacgc catcctgctg tctgacattc tccgcgtgaa cactgaaatc accaaggccc
      781 ctctttcagc ttcaatgatt aagcggtatg atgagcacca ccaggacctg accctgctta
      841 aggcactcgt ccggcagcag cttccggaga agtacaagga aatcttcttt gaccagtcaa
      901 agaatggata cgccggctac atcgacggag gtgcctccca agaggaattt tataagttta
      961 tcaaacctat ccttgagaag atggacggca ccgaagagct cctcgtgaaa ctgaatcggg
     1021 aggatctgct gcggaagcag cgcactttcg acaatgggag cattccccac cagatccatc
     1081 ttggggagct tcacgccatc cttcggcgcc aagaggactt ctaccccttt cttaaggaca
     1141 acagggagaa gattgagaaa attctcactt tccgcatccc ctactacgtg ggacccctcg
     1201 ccagaggaaa tagccggttt gcttggatga ccagaaagtc agaagaaact atcactccct
     1261 ggaacttcga agaggtggtg gacaagggag ccagcgctca gtcattcatc gaacggatga
     1321 ctaacttcga taagaacctc cccaatgaga aggtcctgcc gaaacattcc ctgctctacg
     1381 agtactttac cgtgtacaac gagctgacca aggtgaaata tgtcaccgaa gggatgagga
     1441 agcccgcatt cctgtcaggc gaacaaaaga aggcaattgt ggaccttctg ttcaagacca
     1501 atagaaaggt gaccgtgaag cagctgaagg aggactattt caagaaaatt gaatgcttcg
     1561 actctgtgga gattagcggg gtcgaagatc ggttcaacgc aagcctgggt acttaccatg
     1621 atctgcttaa gatcatcaag gacaaggatt ttctggacaa tgaggagaac gaggacatcc
     1681 ttgaggacat tgtcctgact ctcactctgt tcgaggaccg ggaaatgatc gaggagaggc
     1741 ttaagaccta cgcccatctg ttcgacgata aagtgatgaa gcaacttaaa cggagaagat
     1801 ataccggatg gggacgcctt agccgcaaac tcatcaacgg aatccgggac aaacagagcg
     1861 gaaagaccat tcttgatttc cttaagagcg acggattcgc taatcgcaac ttcatgcaac
     1921 ttatccatga tgattccctg acctttaagg aggacatcca gaaggcccaa gtgtctggac
     1981 aaggtgactc actgcacgag catatcgcaa atctggctgg ttcacccgct attaagaagg
     2041 gtattctcca gaccgtgaaa gtcgtggacg agctggtcaa ggtgatgggt cgccataaac
     2101 cagagaacat tgtcatcgag atggccaggg aaaaccagac tacccagaag ggacagaaga
     2161 acagcaggga gcggatgaaa agaattgagg aagggattaa ggagctcggg tcacagatcc
     2221 ttaaagagca cccggtggaa aacacccagc ttcagaatga gaagctctat ctgtactacc
     2281 ttcaaaatgg acgcgatatg tatgtggacc aagagcttga tatcaacagg ctctcagact
     2341 acgacgtgga ccatatcgtc cctcagagct tcctcaaaga cgactcaatt gacaataagg
     2401 tgctgactcg ctcagacaag aaccggggaa agtcagataa cgtgccctca gaggaagtcg
     2461 tgaaaaagat gaagaactat tggcgccagc ttctgaacgc aaagctgatc actcagcgga
     2521 agttcgacaa tctcactaag gctgagaggg gcggactgag cgaactggac aaagcaggat
     2581 tcattaaacg gcaacttgtg gagactcggc agattactaa acatgtcgcc caaatccttg
     2641 actcacgcat gaataccaag tacgacgaaa acgacaaact tatccgcgag gtgaaggtga
     2701 ttaccctgaa gtccaagctg gtcagcgatt tcagaaagga ctttcaattc tacaaagtgc
     2761 gggagatcaa taactatcat catgctcatg acgcatatct gaatgccgtg gtgggaaccg
     2821 ccctgatcaa gaagtaccca aagctggaaa gcgagttcgt gtacggagac tacaaggtct
     2881 acgacgtgcg caagatgatt gccaaatctg agcaggagat cggaaaggcc accgcaaagt
     2941 acttcttcta cagcaacatc atgaatttct tcaagaccga aatcaccctt gcaaacggtg
     3001 agatccggaa gaggccgctc atcgagacta atggggagac tggcgaaatc gtgtgggaca
     3061 agggcagaga tttcgctacc gtgcgcaaag tgctttctat gcctcaagtg aacatcgtga
     3121 agaaaaccga ggtgcaaacc ggaggctttt ctaaggaatc aatcctcccc aagcgcaact
     3181 ccgacaagct cattgcaagg aagaaggatt gggaccctaa gaagtacggc ggattcgatt
     3241 caccaactgt ggcttattct gtcctggtcg tggctaaggt ggaaaaagga aagtctaaga
     3301 agctcaagag cgtgaaggaa ctgctgggta tcaccattat ggagcgcagc tccttcgaga
     3361 agaacccaat tgactttctc gaagccaaag gttacaagga agtcaagaag gaccttatca
     3421 tcaagctccc aaagtatagc ctgttcgaac tggagaatgg gcggaagcgg atgctcgcct
     3481 ccgctggcga acttcagaag ggtaatgagc tggctctccc ctccaagtac gtgaatttcc
     3541 tctaccttgc aagccattac gagaagctga aggggagccc cgaggacaac gagcaaaagc
     3601 aactgtttgt ggagcagcat aagcattatc tggacgagat cattgagcag atttccgagt
     3661 tttctaaacg cgtcattctc gctgatgcca acctcgataa agtccttagc gcatacaata
     3721 agcacagaga caaaccaatt cgggagcagg ctgagaatat catccacctg ttcaccctca
     3781 ccaatcttgg tgcccctgcc gcattcaagt acttcgacac caccatcgac cggaaacgct
     3841 atacctccac caaagaagtg ctggacgcca ccctcatcca ccagagcatc accggacttt
     3901 acgaaactcg gattgacctc tcacagctcg gaggggatga gggagctgat ccaaaaaaga
     3961 agagaaaggt agatccaaaa aagaagagaa aggtataagg atcctaactc gagagtgctt
     4021 ttaactaaga attattagtc ttttctgctt attttttcat catagtttag aacactttat
     4081 attaacgaat agtttatgaa tctatttagg tttaaaaatt gatacagttt tataagttac
     4141 tttttcaaag actcgtgctg tctattgcat aatgcactgg aaggggaaaa aaaaggtgca
     4201 cacgcgtggc tttttcttga atttgcagtt tgaaaaatgc tgccaatgtc tttgaaaaga
     4261 taatgtatga ttatgctttc actcatattt atacagaaac ttgatgtttt ctttcgagta
     4321 tatacaaggt tattacatgt acgtttgaag tacaactcta gattttgtag tgccctcttg
     4381 ggctagcggt aaaggtgcgc attttttcac accctacaat gttctgttca aaagattttg
     4441 gtcaaacgct gtagaagtga aagttggtgc gcatgtttcg gcgttcgaaa cttctccgca
     4501 gtgaaagata aatgatctga gaccgaaagt gaaacgtgat ttcatgcgtc attttgaaca
     4561 ttttgtaaat cttatttaat aatgtgtgcg gcaattcaca tttaatttat gaatgttttc
     4621 ttaacatcgc ggcaactcaa gaaacggcag gttcggatct tagctactag agaaagagga
     4681 gaaatactag atgcgtaaag gcgaagagct gttcactggt gtcgtcccta ttctggtgga
     4741 actggatggt gatgtcaacg gtcataagtt ttccgtgcgt ggcgagggtg aaggtgacgc
     4801 aactaatggt aaactgacgc tgaagttcat ctgtactact ggtaaactgc cggttccttg
     4861 gccgactctg gtaacgacgc tgacttatgg tgttcagtgc tttgctcgtt atccggacca
     4921 tatgaagcag catgacttct tcaagtccgc catgccggaa ggctatgtgc aggaacgcac
     4981 gatttccttt aaggatgacg gcacgtacaa aacgcgtgcg gaagtgaaat ttgaaggcga
     5041 taccctggta aaccgcattg agctgaaagg cattgacttt aaagaggacg gcaatatcct
     5101 gggccataag ctggaataca attttaacag ccacaatgtt tacatcaccg ccgataaaca
     5161 aaaaaatggc attaaagcga attttaaaat tcgccacaac gtggaggatg gcagcgtgca
     5221 gctggctgat cactaccagc aaaacactcc aatcggtgat ggtcctgttc tgctgccaga
     5281 caatcactat ctgagcacgc aaagcgttct gtctaaagat ccgaacgaga aacgcgatca
     5341 tatggttctg ctggagttcg taaccgcagc gggcatcacg catggtatgg atgaactgta
     5401 caaatgacca ggcatcaaat aaaacgaaag gctcagtcga aagactgggc ctttcgtttt
     5461 atctgttgtt tgtcggtgaa cgctctctac tagagtcaca ctggctcacc ttcgggtggg
     5521 cctttctgcg tttataggtc tcagttttag agctagaaat agcaagttaa aataaggcta
     5581 gtccgttatc aacttgaaaa agtggcaccg agtcggtgct tttgtttttt atgtctggac
     5641 tgacaGCTGg atgtgGCTGa agttgagacg acgcacaagg tcagggcact catgcgacaa
     5701 tcaactcgat gcatgatccg caccattgtc gaggggccag cgtcaatagt gccgatgacc
     5761 acagacccgg ttaagacata gccgaatgga gccgcgccga ccacagaatg ataactagtg
     5821 cactgcagta cagcagtaca gtttagcttg cctcgtcccc gccgggtcac ccggccagcg
     5881 acatggaggc ccagaatacc ctccttgaca gtcttgacgt gcgcagctca ggggcatgat
     5941 gtgactgtcg cccgtacatt tagcccatac atccccatgt ataatcattt gcatccatac
     6001 attttgatgg ccgcacggcg cgaagcaaaa attacggctc ctcgctccag acctgcgagc
     6061 agggaaacgc tcccctcaca gacgcgttga attgtcccca cgccgcgccc ctgtagagaa
     6121 atataaaagg ttaggatttg ccactgaggt tcttctttca tatacttcct tttaaaatct
     6181 tgctaggata cagttctcac atcacatccg aacataaaca aaaatgggta ctaccttaga
     6241 tgatacagcc tacagataca gaacatcagt ccctggtgat gctgaagcaa ttgaggcttt
     6301 agacggttca ttcaccaccg acaccgtctt tagagtaacc gccaccggtg atggatttac
     6361 cttaagagaa gtcccagtcg accctccatt aactaaagtc tttccagatg atgaatctga
     6421 tgacgaaagc gacgacggag aagatggtga cccagattca agaactttcg tagcatacgg
     6481 tgatgacggt gatttggctg gttttgtagt cgtttcttat tcaggttgga atagaaggtt
     6541 gaccgttgaa gatatagaag tcgccccaga gcatagaggt catggtgtag gaagagcttt
     6601 gatgggtttg gctacagaat ttgcaagaga gagaggagcc ggtcatttat ggttagaagt
     6661 tactaatgtt aacgcccctg ctatccatgc ttatagaaga atgggtttca cattatgtgg
     6721 tttagatact gctttatatg atggaacagc atctgacggt gaacaggcct tgtatatgtc
     6781 tatgccttgc ccttaaagta actgacaata aaaagattct tgttttcaag aacttgtcat
     6841 ttgtatagtt tttttatatt gtagttgttc tattttaatc aaatgttagc gtgatttata
     6901 ttttttttcg cctcgacatc atctgcccag atgcgaagtt aagtgcgcag aaagtaatat
     6961 catgcgtcaa tcgtatgtga atgctggtcg ctatactgga gtatcacgtg ctataaaaat
     7021 aattataatt taaatttttt aatataaata tataaattaa aaatagaaag taaaaaaaga
     7081 aattaaagaa aaaatagttt ttgttttccg aagatgtaaa agactctagg gggatcgcca
     7141 acaaatacta ccttttatct tgctcttcct gctctcaggt attaatgccg aattgtttca
     7201 tcttgtctgt gtagaaaacc acacacgaaa atcctgtgat tttacatttt acttatcgtt
     7261 aatcgaatgt atatctattt aatctgcttt tcttgtctaa taaatatata tgtaaagtac
     7321 gctttttgtt gaaatttttt aaacctttgt ttattttttt ttcttcattc cgtaactctt
     7381 ctaccttctt tatttacttt ctaaaatcca aatacaaaac ataaaaataa ataaacacag
     7441 agtaaattcc caaattattc catcattaaa agatacgagg cgcgtgtaag ttacaggcaa
     7501 gcgatccgtc ccgagcggcc gcgtgttaca accaattaac caattctgat tagaaaaact
     7561 catcgagcat caaatgaaac tgcaatttat tcatatcagg attatcaata ccatattttt
     7621 gaaaaagccg tttctgtaat gaaggagaaa actcaccgag gcagttccat aggatggcaa
     7681 gatcctggta tcggtctgcg attccgactc gtccaacatc aatacaacct attaatttcc
     7741 cctcgtcaaa aataaggtta tcaagtgaga aatcaccatg agtgacgact gaatccggtg
     7801 agaatggcaa aagcttatgc atttctttcc agacttgttc aacaggccag ccattacgct
     7861 cgtcatcaaa atcactcgca tcaaccaaac cgttattcat tcgtgattgc gcctgagcga
     7921 ggcgaaatac gcgatcgctg ttaaaaggac aattacaaac aggaatcgaa tgcaaccggc
     7981 gcaggaacac tgccagcgca tcaacaatat tttcacctga atcaggatat tcttctaata
     8041 cctggaatgc tgttttcccg gggatcgcag tggtgagtaa ccatgcatca tcaggagtac
     8101 ggataaaatg cttgatggtc ggaagaggca taaattccgt cagccagttt agtctgacca
     8161 tctcatctgt aacatcattg gcaacgctac ctttgccatg tttcagaaac aactctggcg
     8221 catcgggctt cccatacaat cgatagattg tcgcacctga ttgcccgaca ttatcgcgag
     8281 cccatttata cccatataaa tcagcatcca tgttggaatt taatcgcggc ctggagcaag
     8341 acgtttcccg ttgaatatgg ctcataacac cccttgtatt actgtttatg taagcagaca
     8401 gttttattgt tcatgatgat atatttttat cttgtgcaat gtaacatcag agattttgag
     8461 acacaacgtg gctttgttga ataaatcgaa cttttgctga gttgaaggat cagtcatgac
     8521 caaaatccct taacgtgagt tttcgttcca ctgagcgtca gaccccgtag aaaagatcaa
     8581 aggatcttct tgagatcctt tttttctgcg cgtaatctgc tgcttgcaaa caaaaaaacc
     8641 accgctacca gcggtggttt gtttgccgga tcaagagcta ccaactcttt ttccgaaggt
     8701 aactggcttc agcagagcgc agataccaaa tactgttctt ctagtgtagc cgtagttagg
     8761 ccaccacttc aagaactctg tagcaccgcc tacatacctc gctctgctaa tcctgttacc
     8821 agtggctgct gccagtggcg ataagtcgtg tcttaccggg ttggactcaa gacgatagtt
     8881 accggataag gcgcagcggt cgggctgaac ggggggttcg tgcacacagc ccagcttgga
     8941 gcgaacgacc tacaccgaac tgagatacct acagcgtgag ctatgagaaa gcgccacgct
     9001 tcccgaaggg agaaaggcgg acaggtatcc ggtaagcggc agggtcggaa caggagagcg
     9061 cacgagggag cttccagggg gaaacgcctg gtatctttat agtcctgtcg ggtttcgcca
     9121 cctctgactt gagcgtcgat ttttgtgatg ctcgtcaggg gggcggagcc tatggaaaaa
     9181 cgccagcaac gcggcctttt tacggttcct ggccttttgc tggccttttg ctcacatgtt
     9241 ctttcctgcg ttatcccctg attctgtgga taaccgtgcC CCTgaattcg catctagaac
     9301 ggggtcatca cggctcatca tgcgccaaac aaatgtgtgc aatacacgct cggatgactg
     9361 catgatgacc gcactgactg gggacagcag atccacctaa gcctgtgaga gaagcagaca
     9421 cccgacagat caaggcagtt acgtctcacc aaaccagatg tcaacacagc tacaacgcac
     9481 ccatgaacca cacggttagt ccaaaagggg cagttcagat tccagatgcg ggaattagct
     9541 tgctgccacc ctcacctcac taacgctgcg gtgtgcggat acttcatgct atttatagac
     9601 gcgcgtgtcg gaatcagcac gcgcaagaac caaatgggaa aatcggaatg ggtccagaac
     9661 tgctttgagt gctggctatt ggcgtctgat ttccgttttg ggaatccttt gccgcgcgcc
     9721 cctctcaaaa ctccgcacaa gtcccagaaa gcgggaaaga aataaaacgc caccaaaaaa
     9781 aaaaaaataa aagccaatcc tcgaagcgtg ggtggtaggc cctggattat cccgtacaag
     9841 tatttctcag gagtaaaaaa accgtttgtt ttggaatttc ccatttcgcg gccacctacg
     9901 ccgctatctt tgcaacaact atctgcgata actcagcaaa ttttgcatat tcgtgttgca
     9961 gtattgcgat aatgggagtc ttacttccaa cataacggca gaaagaaatg tgagaaaatt
    10021 ttgcatcctt tgcctccgtt caagtatata aagtcggcat gcttgataat ctttctttcc
    10081 atcctacatt gttctaatta ttcttattct cctttattct ttcctaacat accaagaaat
    10141 taatcttctg tcattcgctt aaacactata tcaataaaga tctatggaca agaagtattc
    10201 tatcggactg gatatcggga ctaatagcgt cgggtgggcc gtgatcactg acgagtacaa
    10261 ggtgccctct aagaagttca aggtgctcgg gaacaccgac cggcattcca tcaagaaaaa
    10321 tctgatcgga gctctcctct ttgattcag
//
